# Supplementary material for: Modeling spatial and temporal variability in educational development index of Bangladesh using socio-economic, and demographic data, 2001–2021: A Bayesian approach
Source: PLoS One. 2025 Mar 28;20(3):e0317030. doi: 10.1371/journal.pone.0317030 (PMC11952229; doi:10.1371/journal.pone.0317030)
Supplement: Data File — (CSV) [file pone.0317030.s001.csv]

year	District	HDI	H _ind	Edu_ind	Inc_ind	L_ exp	Ey_sch	LogGNI	D_ratio	Pop_15-65	C_Mortality	IWI	Urbanization	Area/s	Distance	Distance1	Distance2	Area/s	Pop	Pop_density	Density	Dist_hect	L_Density
2001	Bagerhat	50.3	73.3	38.1	45.6	67.37	8.244	7.594	76.3	56.7	31.2	19.2	25	39.591	270	27	2.7	3959.1	1616519	408.3046652	4.083046652	395910	2.611
2001	Bandarban	43.9	69.6	29.7	40.8	65.17	6.973	7.279	106	48.6	51.7	10.1	0	44.79	311	31.1	3.11	4479	315349	70.40611744	0.704061174	447900	1.848
2001	Barguna	50.6	73.8	40.9	43	67.71	8.531	7.421	79.3	55.8	32.7	14.4	12.7	18.313	327	32.7	3.27	1831.3	889422	485.6779337	4.856779337	183130	2.686
2001	Barisal	52.1	73.3	40.7	47.4	67.34	8.95	7.718	70.4	58.7	28.7	23.5	17.7	27.845	185	18.5	1.85	2784.5	2462265	884.2754534	8.842754534	278450	2.947
2001	Bhola	50.6	73.8	40.9	43	67.71	8.531	7.421	79.3	55.8	32.7	14.4	12.7	34.035	317	31.7	3.17	3403.5	1784464	524.3026296	5.243026296	340350	2.72
2001	Bogra	47.9	70.6	35.6	43.8	65	8.042	7.479	67.1	59.9	27.3	15.4	7.43	28.987	228	22.8	2.28	2898.7	3167743	1092.815055	10.92815055	289870	3.039
2001	Brahamanbaria	49.3	71.3	36.9	45.5	65.99	8.21	7.59	89.7	52.8	44.5	17	11.3	18.812	107	10.7	1.07	1881.2	2526646	1343.103338	13.43103338	188120	3.128
2001	Chandpur	49.3	71.3	36.9	45.5	65.99	8.21	7.59	89.7	52.8	44.5	17	11.3	16.453	169	16.9	1.69	1645.3	2381601	1447.517778	14.47517778	164530	3.161
2001	Chittagong	52	71	39.4	50.3	65.84	7.909	7.905	72.6	58	37.6	26	44.6	52.829	295	29.5	2.95	5282.9	6956057	1316.711844	13.16711844	528290	3.119
2001	Chuadanga	49.9	75.8	35	46.9	69.43	8.083	7.683	65.6	60.4	6.89	21.5	10.8	11.741	267	26.7	2.67	1174.1	1058578	901.6080402	9.016080402	117410	2.955
2001	Comilla	49.3	71.3	36.9	45.5	65.99	8.21	7.59	89.7	52.8	44.5	17	11.3	31.463	94	9.4	0.94	3146.3	4837517	1537.525665	15.37525665	314630	3.187
2001	Cox's Bazar	43.9	69.6	29.7	40.8	65.17	6.973	7.279	106	48.6	51.7	10.1	0	24.919	388	38.8	3.88	2491.9	1875685	752.7127894	7.527127894	249190	2.877
2001	Dhaka	60.8	74.9	49.3	61	68.71	8.55	8.609	56.4	64	19.9	46.2	79.8	14.636	0	0	0	1463.6	9024762	6166.139656	61.66139656	146360	3.79
2001	Dinajpur	49.1	77.4	35.9	42.6	69.88	7.892	7.397	74	57.5	21.1	12.7	10.3	34.443	383	38.3	3.83	3444.3	2778938	806.8222861	8.068222861	344430	2.907
2001	Faridpur	51.7	77.5	37.8	47.2	69.42	8.373	7.7	67.9	59.6	33.3	24.3	19.3	20.529	145	14.5	1.45	2052.9	1843514	898.0047737	8.980047737	205290	2.953
2001	Feni	48	68.4	34.6	46.6	64.52	7.687	7.659	88.2	53.2	54.3	21	13.6	9.904	151	15.1	1.51	990.4	1305496	1318.150242	13.18150242	99040	3.12
2001	Gaibandha	47.9	70.6	35.6	43.8	65	8.042	7.479	67.1	59.9	27.3	15.4	7.43	21.148	301	30.1	3.01	2114.8	2246624	1062.334027	10.62334027	211480	3.026
2001	Gazipur	49.3	71.5	35.7	47	65.97	7.873	7.691	73.1	57.8	36.4	17.9	25.5	18.064	37	3.7	0.37	1806.4	2169861	1201.207374	12.01207374	180640	3.08
2001	Gopalganj	50.8	75.1	38.9	45	68.75	8.712	7.555	73.6	57.9	24	16.3	2.3	14.687	232	23.2	2.32	1468.7	1219014	829.9952339	8.299952339	146870	2.919
2001	Habiganj	40.2	62	24.9	42.2	59.91	5.552	7.373	83.5	54.5	48.7	12.3	5.75	26.366	179	17.9	1.79	2636.6	1852090	702.4539179	7.024539179	263660	2.847
2001	Jamalpur	45.8	71.4	31.6	42.6	66.08	7.907	7.396	73.9	57.5	26.5	12.6	8.04	10.124	280	28	2.8	1012.4	2211874	2184.782695	21.84782695	101240	3.339
2001	Jessore	53.9	77.7	41.6	48.4	70.56	8.622	7.778	66.5	60.1	12.3	26	14	21.152	181	18.1	1.81	2115.2	2597532	1228.031392	12.28031392	211520	3.089
2001	Jhalokati	52.1	73.3	40.7	47.4	67.34	8.95	7.718	70.4	58.7	28.7	23.5	17.7	26.069	273	27.3	2.73	2606.9	725503	278.3010472	2.783010472	260690	2.445
2001	Jhenaidah	49.9	75.8	35	46.9	69.43	8.083	7.683	65.6	60.4	6.89	21.5	10.8	7.068	290	29	2.9	706.8	1660173	2348.858234	23.48858234	70680	3.371
2001	Joypurhat	47.9	70.6	35.6	43.8	65	8.042	7.479	67.1	59.9	27.3	15.4	7.43	19.648	228	22.8	2.28	1964.8	888423	452.1696865	4.521696865	196480	2.655
2001	Khagrachhari	49	70.7	38.5	43.2	65.56	8.557	7.44	84.1	54.3	39.3	16	6.75	27.492	275	27.5	2.75	2749.2	553415	201.3003783	2.013003783	274920	2.304
2001	Khulna	50.3	73.3	38.1	45.6	67.37	8.244	7.594	76.3	56.7	31.2	19.2	25	43.944	271	27.1	2.71	4394.4	2484426	565.3618241	5.653618241	439440	2.752
2001	Kishoreganj	43.7	66.1	30.3	41.7	63.04	6.84	7.339	84.6	54.2	37.3	11.5	12.1	26.886	143	14.3	1.43	2688.6	2727466	1014.455851	10.14455851	268860	3.006
2001	Kurigram	45	69.2	31.4	41.8	64.77	7.432	7.345	79.8	55.7	35.5	11.9	9.16	22.45	350	35	3.5	2245	1885943	840.0636971	8.400636971	224500	2.924
2001	Kushtia	49.9	75.8	35	46.9	69.43	8.083	7.683	65.6	60.4	6.89	21.5	10.8	16.088	277	27.7	2.77	1608.8	1828783	1136.73732	11.3673732	160880	3.056
2001	Lakshmipur	48	68.4	34.6	46.6	64.52	7.687	7.659	88.2	53.2	54.3	21	13.6	14.404	216	21.6	2.16	1440.4	1568200	1088.725354	10.88725354	144040	3.037
2001	Lalmonirhat	45	69.2	31.4	41.8	64.77	7.432	7.345	79.8	55.7	35.5	11.9	9.16	12.474	346	34.6	3.46	1247.4	1166508	935.1515152	9.351515152	124740	2.971
2001	Madaripur	50.8	75.1	38.9	45	68.75	8.712	7.555	73.6	57.9	24	16.3	2.3	11.257	220	22	2.2	1125.7	1199833	1065.855024	10.65855024	112570	3.028
2001	Magura	53.9	77.7	41.6	48.4	70.56	8.622	7.778	66.5	60.1	12.3	26	14	10.391	201	20.1	2.01	1039.1	866177	833.5838707	8.335838707	103910	2.921
2001	Manikganj	51.7	77.5	37.8	47.2	69.42	8.373	7.7	67.9	59.6	33.3	24.3	19.3	13.837	64	6.4	0.64	1383.7	1348408	974.4944713	9.744944713	138370	2.989
2001	Maulvibazar	47.8	69.2	32.1	49.2	64.75	7.127	7.83	80.2	55.5	26.8	26.1	12.4	27.994	214	21.4	2.14	2799.4	1699020	606.9229121	6.069229121	279940	2.783
2001	Meherpur	49.9	75.8	35	46.9	69.43	8.083	7.683	65.6	60.4	6.89	21.5	10.8	7.516	312	31.2	3.12	751.6	621336	826.6844066	8.266844066	75160	2.917
2001	Munshiganj	50.8	75.1	38.9	45	68.75	8.712	7.555	73.6	57.9	24	16.3	2.3	10.043	27	2.7	0.27	1004.3	1359716	1353.894255	13.53894255	100430	3.132
2001	Mymensingh	43.7	66.1	30.3	41.7	63.04	6.84	7.339	84.6	54.2	37.3	11.5	12.1	43.946	121	12.1	1.21	4394.6	4721769	1074.447959	10.74447959	439460	3.031
2001	Naogaon	49.9	75.1	36.7	45.1	68.76	8.075	7.563	65	60.6	11	18.1	10.7	34.356	283	28.3	2.83	3435.6	2510134	730.6246362	7.306246362	343560	2.864
2001	Narail	53.9	77.7	41.6	48.4	70.56	8.622	7.778	66.5	60.1	12.3	26	14	9.68	307	30.7	3.07	968	731540	755.7231405	7.557231405	96800	2.878
2001	Narayanganj	49.3	71.5	35.7	47	65.97	7.873	7.691	73.1	57.8	36.4	17.9	25.5	6.844	17	1.7	0.17	684.4	2303422	3365.607832	33.65607832	68440	3.527
2001	Narsingdi	49.3	71.5	35.7	47	65.97	7.873	7.691	73.1	57.8	36.4	17.9	25.5	11.501	52	5.2	0.52	1150.1	1996736	1736.141205	17.36141205	115010	3.24
2001	Natore	47.5	72	33.6	44.3	66.27	7.891	7.512	73.8	57.7	30	16.7	9.8	19.002	220	22	2.2	1900.2	1599096	841.5408904	8.415408904	190020	2.925
2001	Nawabganj	49.9	75.1	36.7	45.1	68.76	8.075	7.563	65	60.6	11	18.1	10.7	17.025	320	32	3.2	1702.5	1500101	881.1165932	8.811165932	170250	2.945
2001	Netrakona	43.7	66.1	30.3	41.7	63.04	6.84	7.339	84.6	54.2	37.3	11.5	12.1	27.943	159	15.9	1.59	2794.3	2089740	747.8581398	7.478581398	279430	2.874
2001	Nilphamari	49.1	77.4	35.9	42.6	69.88	7.892	7.397	74	57.5	21.1	12.7	10.3	15.466	361	36.1	3.61	1546.6	1654710	1069.90172	10.6990172	154660	3.029
2001	Noakhali	48	68.4	34.6	46.6	64.52	7.687	7.659	88.2	53.2	54.3	21	13.6	36.859	190	19	1.9	3685.9	2717020	737.1388263	7.371388263	368590	2.868
2001	Pabna	47.5	72	33.6	44.3	66.27	7.891	7.512	73.8	57.7	30	16.7	9.8	23.761	161	16.1	1.61	2376.1	2290613	964.0221371	9.640221371	237610	2.984
2001	Panchagarh	49.1	77.4	35.9	42.6	69.88	7.892	7.397	74	57.5	21.1	12.7	10.3	14.046	444	44.4	4.44	1404.6	880890	627.1465186	6.271465186	140460	2.797
2001	Patuakhali	50.6	73.8	40.9	43	67.71	8.531	7.421	79.3	55.8	32.7	14.4	12.7	12.778	319	31.9	3.19	1277.8	1531015	1198.164815	11.98164815	127780	3.079
2001	Pirojpur	52.1	73.3	40.7	47.4	67.34	8.95	7.718	70.4	58.7	28.7	23.5	17.7	32.213	304	30.4	3.04	3221.3	1162147	360.7695651	3.607695651	322130	2.557
2001	Rajbari	51.7	77.5	37.8	47.2	69.42	8.373	7.7	67.9	59.6	33.3	24.3	19.3	10.923	136	13.6	1.36	1092.3	999768	915.2870091	9.152870091	109230	2.962
2001	Rajshahi	49.9	75.1	36.7	45.1	68.76	8.075	7.563	65	60.6	11	18.1	10.7	24.254	258	25.8	2.58	2425.4	2404907	991.5506721	9.915506721	242540	2.996
2001	Rangamati	49	70.7	38.5	43.2	65.56	8.557	7.44	84.1	54.3	39.3	16	6.75	61.161	314	31.4	3.14	6116.1	535065	87.4846716	0.874846716	611610	1.942
2001	Rangpur	45	69.2	31.4	41.8	64.77	7.432	7.345	79.8	55.7	35.5	11.9	9.16	24.006	309	30.9	3.09	2400.6	2673470	1113.667416	11.13667416	240060	3.047
2001	Satkhira	50.3	73.3	38.1	45.6	67.37	8.244	7.594	76.3	56.7	31.2	19.2	25	11.741	238	23.8	2.38	1174.1	1955571	1665.591517	16.65591517	117410	3.222
2001	Shariatpur	50.8	75.1	38.9	45	68.75	8.712	7.555	73.6	57.9	24	16.3	2.3	38.173	343	34.3	3.43	3817.3	1135069	297.3486496	2.973486496	381730	2.473
2001	Sherpur	45.8	71.4	31.6	42.6	66.08	7.907	7.396	73.9	57.5	26.5	12.6	8.04	13.647	203	20.3	2.03	1364.7	1341703	983.1486774	9.831486774	136470	2.993
2001	Sirajganj	47.5	72	33.6	44.3	66.27	7.891	7.512	73.8	57.7	30	16.7	9.8	24.021	142	14.2	1.42	2402.1	2834372	1179.955872	11.79955872	240210	3.072
2001	Sunamganj	40.2	62	24.9	42.2	59.91	5.552	7.373	83.5	54.5	48.7	12.3	5.75	37.472	346	34.6	3.46	3747.2	2124660	566.9993595	5.669993595	374720	2.754
2001	Sylhet	47.8	69.2	32.1	49.2	64.75	7.127	7.83	80.2	55.5	26.8	26.1	12.4	34.521	248	24.8	2.48	3452.1	2706380	783.9807653	7.839807653	345210	2.894
2001	Tangail	45.8	71.4	31.6	42.6	66.08	7.907	7.396	73.9	57.5	26.5	12.6	8.04	34.143	98	9.8	0.98	3414.3	3455035	1011.930703	10.11930703	341430	3.005
2001	Thakurgaon	49.1	77.4	35.9	42.6	69.88	7.892	7.397	74	57.5	21.1	12.7	10.3	17.817	408	40.8	4.08	1781.7	1277553	717.0415895	7.170415895	178170	2.856
2002	Bagerhat	51	74.1	38.9	46	67.85	8.458	7.622	75.5	57	31.1	20.7	27.1	39.591	270	27	2.7	3959.1	1611440	407.0217979	4.070217979	395910	2.61
2002	Bandarban	44	70	29.6	41.2	65.43	6.963	7.306	107	48.4	48.9	11.6	0	44.79	311	31.1	3.11	4479	324226	72.38803304	0.72388033	447900	1.86
2002	Barguna	50.7	74.6	40.4	43.4	68.18	8.618	7.448	80.2	55.5	31.7	15.9	14.3	18.313	327	32.7	3.27	1831.3	895506	489.0001638	4.890001638	183130	2.689
2002	Barisal	52.8	74.1	41.5	47.9	67.85	9.19	7.746	69.4	59.1	27.2	24.8	19.2	27.845	185	18.5	1.85	2784.5	2462840	884.4819537	8.844819537	278450	2.947
2002	Bhola	50.7	74.6	40.4	43.4	68.18	8.618	7.448	80.2	55.5	31.7	15.9	14.3	34.035	317	31.7	3.17	3403.5	1795140	527.4394006	5.274394006	340350	2.722
2002	Bogra	48.7	72.4	36.1	44.3	66.13	8.263	7.507	66.7	60	22.3	17.1	8.14	28.987	228	22.8	2.28	2898.7	3211524	1107.918722	11.07918722	289870	3.045
2002	Brahamanbaria	50	72.2	37.6	46	66.56	8.394	7.618	88.4	53.1	41.6	19.2	12.5	18.812	107	10.7	1.07	1881.2	2573781	1368.159154	13.68159154	188120	3.136
2002	Chandpur	50	72.2	37.6	46	66.56	8.394	7.618	88.4	53.1	41.6	19.2	12.5	16.453	169	16.9	1.69	1645.3	2400223	1458.836079	14.58836079	164530	3.164
2002	Chittagong	52.2	71.8	38.9	50.7	66.35	7.823	7.935	71.6	58.3	33.9	28.3	48	52.829	295	29.5	2.95	5282.9	7063067	1336.967764	13.36967764	528290	3.126
2002	Chuadanga	50.4	75.9	35.7	47.4	69.49	8.254	7.712	64.8	60.7	7.27	23.1	11.3	11.741	267	26.7	2.67	1174.1	1072580	913.5337705	9.135337705	117410	2.961
2002	Comilla	50	72.2	37.6	46	66.56	8.394	7.618	88.4	53.1	41.6	19.2	12.5	31.463	94	9.4	0.94	3146.3	4918985	1563.418937	15.63418937	314630	3.194
2002	Cox's Bazar	44	70	29.6	41.2	65.43	6.963	7.306	107	48.4	48.9	11.6	0	24.919	388	38.8	3.88	2491.9	1927080	773.3376139	7.733376139	249190	2.888
2002	Dhaka	61	75.2	49.1	61.5	68.89	8.631	8.641	55.4	64.4	19.4	48.6	81.5	14.636	0	0	0	1463.6	9333001	6376.742963	63.76742963	146360	3.805
2002	Dinajpur	50	78.4	37.1	43	70.51	8.225	7.424	72.9	57.9	20	14.5	10.9	34.443	383	38.3	3.83	3444.3	2818250	818.235926	8.18235926	344430	2.913
2002	Faridpur	52.8	79.3	38.9	47.6	70.57	8.664	7.728	67.4	59.8	27.3	25.1	21.7	20.529	145	14.5	1.45	2052.9	1861881	906.9516294	9.069516294	205290	2.958
2002	Feni	48.3	68.7	34.8	47	64.69	7.702	7.687	86.9	53.5	53.2	22.6	15.2	9.904	151	15.1	1.51	990.4	1326874	1339.73546	13.3973546	99040	3.127
2002	Gaibandha	48.7	72.4	36.1	44.3	66.13	8.263	7.507	66.7	60	22.3	17.1	8.14	21.148	301	30.1	3.01	2114.8	2274593	1075.559391	10.75559391	211480	3.032
2002	Gazipur	50	72.6	36.2	47.5	66.67	8.078	7.719	73	57.8	34.3	20.8	27.8	18.064	37	3.7	0.37	1806.4	2280870	1262.66054	12.6266054	180640	3.101
2002	Gopalganj	51.8	75.5	40.4	45.4	69.01	9.07	7.583	70.2	59	22.9	18.4	2.76	14.687	232	23.2	2.32	1468.7	1221913	831.9690883	8.319690883	146870	2.92
2002	Habiganj	41	62.9	25.6	42.6	60.48	5.708	7.4	82.8	54.7	47.4	14	6.21	26.366	179	17.9	1.79	2636.6	1887389	715.8419935	7.158419935	263660	2.855
2002	Jamalpur	46.3	72.3	32	43	66.63	8.134	7.424	73.7	57.6	24.3	14.4	7.93	10.124	280	28	2.8	1012.4	2234354	2206.987357	22.06987357	101240	3.344
2002	Jessore	54.5	78.1	42.5	48.8	70.75	8.844	7.807	65.4	60.5	12.1	27	15.3	21.152	181	18.1	1.81	2115.2	2631306	1243.998676	12.43998676	211520	3.095
2002	Jhalokati	52.8	74.1	41.5	47.9	67.85	9.19	7.746	69.4	59.1	27.2	24.8	19.2	26.069	273	27.3	2.73	2606.9	725524	278.3091028	2.783091028	260690	2.445
2002	Jhenaidah	50.4	75.9	35.7	47.4	69.49	8.254	7.712	64.8	60.7	7.27	23.1	11.3	7.068	290	29	2.9	706.8	1682173	2379.984437	23.79984437	70680	3.377
2002	Joypurhat	48.7	72.4	36.1	44.3	66.13	8.263	7.507	66.7	60	22.3	17.1	8.14	19.648	228	22.8	2.28	1964.8	896700	456.382329	4.56382329	196480	2.659
2002	Khagrachhari	49.9	71.7	39.7	43.7	66.18	8.87	7.468	83.5	54.5	38.5	17.1	8.1	27.492	275	27.5	2.75	2749.2	562854	204.7337407	2.047337407	274920	2.311
2002	Khulna	51	74.1	38.9	46	67.85	8.458	7.622	75.5	57	31.1	20.7	27.1	43.944	271	27.1	2.71	4394.4	2480920	564.5639905	5.645639905	439440	2.752
2002	Kishoreganj	44.2	66.4	30.9	42.1	63.19	7.04	7.366	84.6	54.2	35.3	13.1	13.3	26.886	143	14.3	1.43	2688.6	2763524	1027.867292	10.27867292	268860	3.012
2002	Kurigram	45.7	69.9	32.4	42.2	65.19	7.687	7.372	78.4	56.1	31.8	13.5	9.82	22.45	350	35	3.5	2245	1916319	853.5942094	8.535942094	224500	2.931
2002	Kushtia	50.4	75.9	35.7	47.4	69.49	8.254	7.712	64.8	60.7	7.27	23.1	11.3	16.088	277	27.7	2.77	1608.8	1852420	1151.429637	11.51429637	160880	3.061
2002	Lakshmipur	48.3	68.7	34.8	47	64.69	7.702	7.687	86.9	53.5	53.2	22.6	15.2	14.404	216	21.6	2.16	1440.4	1594089	1106.698834	11.06698834	144040	3.044
2002	Lalmonirhat	45.7	69.9	32.4	42.2	65.19	7.687	7.372	78.4	56.1	31.8	13.5	9.82	12.474	346	34.6	3.46	1247.4	1183113	948.4632035	9.484632035	124740	2.977
2002	Madaripur	51.8	75.5	40.4	45.4	69.01	9.07	7.583	70.2	59	22.9	18.4	2.76	11.257	220	22	2.2	1125.7	1204088	1069.634894	10.69634894	112570	3.029
2002	Magura	54.5	78.1	42.5	48.8	70.75	8.844	7.807	65.4	60.5	12.1	27	15.3	10.391	201	20.1	2.01	1039.1	877085	844.0814166	8.440814166	103910	2.926
2002	Manikganj	52.8	79.3	38.9	47.6	70.57	8.664	7.728	67.4	59.8	27.3	25.1	21.7	13.837	64	6.4	0.64	1383.7	1361052	983.6322902	9.836322902	138370	2.993
2002	Maulvibazar	48.5	69.9	32.9	49.6	65.17	7.313	7.859	80.2	55.5	24.2	27.6	14.3	27.994	214	21.4	2.14	2799.4	1731487	618.5207544	6.185207544	279940	2.791
2002	Meherpur	50.4	75.9	35.7	47.4	69.49	8.254	7.712	64.8	60.7	7.27	23.1	11.3	7.516	312	31.2	3.12	751.6	628847	836.6777541	8.366777541	75160	2.923
2002	Munshiganj	51.8	75.5	40.4	45.4	69.01	9.07	7.583	70.2	59	22.9	18.4	2.76	10.043	27	2.7	0.27	1004.3	1376947	1371.051479	13.71051479	100430	3.137
2002	Mymensingh	44.2	66.4	30.9	42.1	63.19	7.04	7.366	84.6	54.2	35.3	13.1	13.3	43.946	121	12.1	1.21	4394.6	4790658	1090.123788	10.90123788	439460	3.037
2002	Naogaon	50.4	75.5	37.3	45.5	69.03	8.327	7.59	64.8	60.7	12	19.7	10.5	34.356	283	28.3	2.83	3435.6	2535607	738.0390616	7.380390616	343560	2.868
2002	Narail	54.5	78.1	42.5	48.8	70.75	8.844	7.807	65.4	60.5	12.1	27	15.3	9.68	307	30.7	3.07	968	735282	759.588843	7.59588843	96800	2.881
2002	Narayanganj	50	72.6	36.2	47.5	66.67	8.078	7.719	73	57.8	34.3	20.8	27.8	6.844	17	1.7	0.17	684.4	2377214	3473.42782	34.7342782	68440	3.541
2002	Narsingdi	50	72.6	36.2	47.5	66.67	8.078	7.719	73	57.8	34.3	20.8	27.8	11.501	52	5.2	0.52	1150.1	2032232	1767.004608	17.67004608	115010	3.247
2002	Natore	48.6	73.1	35.1	44.8	67	8.316	7.54	71.3	58.5	29.7	18.3	10.5	19.002	220	22	2.2	1900.2	1620363	852.7328702	8.527328702	190020	2.931
2002	Nawabganj	50.4	75.5	37.3	45.5	69.03	8.327	7.59	64.8	60.7	12	19.7	10.5	17.025	320	32	3.2	1702.5	1524544	895.4737151	8.954737151	170250	2.952
2002	Netrakona	44.2	66.4	30.9	42.1	63.19	7.04	7.366	84.6	54.2	35.3	13.1	13.3	27.943	159	15.9	1.59	2794.3	2117412	757.7611566	7.577611566	279430	2.88
2002	Nilphamari	50	78.4	37.1	43	70.51	8.225	7.424	72.9	57.9	20	14.5	10.9	15.466	361	36.1	3.61	1546.6	1683005	1088.19669	10.8819669	154660	3.037
2002	Noakhali	48.3	68.7	34.8	47	64.69	7.702	7.687	86.9	53.5	53.2	22.6	15.2	36.859	190	19	1.9	3685.9	2772008	752.0572994	7.520572994	368590	2.876
2002	Pabna	48.6	73.1	35.1	44.8	67	8.316	7.54	71.3	58.5	29.7	18.3	10.5	23.761	161	16.1	1.61	2376.1	2328341	979.9002567	9.799002567	237610	2.991
2002	Panchagarh	50	78.4	37.1	43	70.51	8.225	7.424	72.9	57.9	20	14.5	10.9	14.046	444	44.4	4.44	1404.6	897147	638.7206322	6.387206322	140460	2.805
2002	Patuakhali	50.7	74.6	40.4	43.4	68.18	8.618	7.448	80.2	55.5	31.7	15.9	14.3	12.778	319	31.9	3.19	1277.8	1541254	1206.177806	12.06177806	127780	3.081
2002	Pirojpur	52.8	74.1	41.5	47.9	67.85	9.19	7.746	69.4	59.1	27.2	24.8	19.2	32.213	304	30.4	3.04	3221.3	1164516	361.5049825	3.615049825	322130	2.558
2002	Rajbari	52.8	79.3	38.9	47.6	70.57	8.664	7.728	67.4	59.8	27.3	25.1	21.7	10.923	136	13.6	1.36	1092.3	1011272	925.8189142	9.258189142	109230	2.967
2002	Rajshahi	50.4	75.5	37.3	45.5	69.03	8.327	7.59	64.8	60.7	12	19.7	10.5	24.254	258	25.8	2.58	2425.4	2439580	1005.846458	10.05846458	242540	3.003
2002	Rangamati	49.9	71.7	39.7	43.7	66.18	8.87	7.468	83.5	54.5	38.5	17.1	8.1	61.161	314	31.4	3.14	6116.1	544347	89.00230539	0.890023054	611610	1.949
2002	Rangpur	45.7	69.9	32.4	42.2	65.19	7.687	7.372	78.4	56.1	31.8	13.5	9.82	24.006	309	30.9	3.09	2400.6	2711562	1129.535116	11.29535116	240060	3.053
2002	Satkhira	51	74.1	38.9	46	67.85	8.458	7.622	75.5	57	31.1	20.7	27.1	11.741	238	23.8	2.38	1174.1	1971373	1679.050336	16.79050336	117410	3.225
2002	Shariatpur	51.8	75.5	40.4	45.4	69.01	9.07	7.583	70.2	59	22.9	18.4	2.76	38.173	343	34.3	3.43	3817.3	1144338	299.7768056	2.997768056	381730	2.477
2002	Sherpur	46.3	72.3	32	43	66.63	8.134	7.424	73.7	57.6	24.3	14.4	7.93	13.647	203	20.3	2.03	1364.7	1352098	990.7657361	9.907657361	136470	2.996
2002	Sirajganj	48.6	73.1	35.1	44.8	67	8.316	7.54	71.3	58.5	29.7	18.3	10.5	24.021	142	14.2	1.42	2402.1	2878782	1198.443862	11.98443862	240210	3.079
2002	Sunamganj	41	62.9	25.6	42.6	60.48	5.708	7.4	82.8	54.7	47.4	14	6.21	37.472	346	34.6	3.46	3747.2	2171569	579.5177733	5.795177733	374720	2.763
2002	Sylhet	48.5	69.9	32.9	49.6	65.17	7.313	7.859	80.2	55.5	24.2	27.6	14.3	34.521	248	24.8	2.48	3452.1	2789935	808.184873	8.08184873	345210	2.908
2002	Tangail	46.3	72.3	32	43	66.63	8.134	7.424	73.7	57.6	24.3	14.4	7.93	34.143	98	9.8	0.98	3414.3	3492212	1022.819319	10.22819319	341430	3.01
2002	Thakurgaon	50	78.4	37.1	43	70.51	8.225	7.424	72.9	57.9	20	14.5	10.9	17.817	408	40.8	4.08	1781.7	1297130	728.0294101	7.280294101	178170	2.862
2003	Bagerhat	51.9	74.7	40.1	46.6	68.06	8.672	7.651	74.7	57.2	31.1	22.3	29.2	39.591	270	27	2.7	3959.1	1604939	405.379758	4.05379758	395910	2.608
2003	Bandarban	44.3	70.3	29.7	41.8	65.43	6.946	7.334	107	48.2	46.1	13.1	0	44.79	311	31.1	3.11	4479	333037	74.35521322	0.743552132	447900	1.871
2003	Barguna	51	75.2	40.1	43.9	68.39	8.7	7.477	81	55.3	30.7	17.3	16	18.313	327	32.7	3.27	1831.3	900783	491.8817234	4.918817234	183130	2.692
2003	Barisal	53.7	74.8	42.7	48.5	68.09	9.431	7.776	68.3	59.4	25.7	26.1	20.6	27.845	185	18.5	1.85	2784.5	2461233	883.9048303	8.839048303	278450	2.946
2003	Bhola	51	75.2	40.1	43.9	68.39	8.7	7.477	81	55.3	30.7	17.3	16	34.035	317	31.7	3.17	3403.5	1804181	530.0957838	5.300957838	340350	2.724
2003	Bogra	49.7	74	37	44.8	66.98	8.485	7.535	66.2	60.2	17.4	18.8	8.85	28.987	228	22.8	2.28	2898.7	3252856	1122.177528	11.22177528	289870	3.05
2003	Brahamanbaria	50.8	73	38.6	46.5	66.87	8.577	7.647	87	53.5	38.7	21.5	13.7	18.812	107	10.7	1.07	1881.2	2619327	1392.370296	13.92370296	188120	3.144
2003	Chandpur	50.8	73	38.6	46.5	66.87	8.577	7.647	87	53.5	38.7	21.5	13.7	16.453	169	16.9	1.69	1645.3	2416779	1468.898681	14.68898681	164530	3.167
2003	Chittagong	52.4	72.5	38.8	51.4	66.6	7.725	7.965	70.6	58.6	30.1	30.6	51.5	52.829	295	29.5	2.95	5282.9	7165759	1356.40633	13.5640633	528290	3.132
2003	Chuadanga	51.1	75.9	36.6	48	69.27	8.423	7.741	63.9	61	7.65	24.8	11.8	11.741	267	26.7	2.67	1174.1	1085730	924.7338387	9.247338387	117410	2.966
2003	Comilla	50.8	73	38.6	46.5	66.87	8.577	7.647	87	53.5	38.7	21.5	13.7	31.463	94	9.4	0.94	3146.3	4998024	1588.54019	15.8854019	314630	3.201
2003	Cox's Bazar	44.3	70.3	29.7	41.8	65.43	6.946	7.334	107	48.2	46.1	13.1	0	24.919	388	38.8	3.88	2491.9	1977990	793.7678077	7.937678077	249190	2.9
2003	Dhaka	61.3	75.3	49.2	62.1	68.79	8.707	8.674	54.4	64.8	18.9	51	83.2	14.636	0	0	0	1463.6	9648333	6592.192539	65.92192539	146360	3.819
2003	Dinajpur	51.1	79.2	38.6	43.6	70.87	8.563	7.453	71.7	58.2	19	16.3	11.4	34.443	383	38.3	3.83	3444.3	2855375	829.0146038	8.290146038	344430	2.919
2003	Faridpur	54	80.9	40.4	48.2	71.44	8.958	7.757	66.8	59.9	21.2	26	24.1	20.529	145	14.5	1.45	2052.9	1878809	915.1975255	9.151975255	205290	2.962
2003	Feni	48.7	68.9	35.3	47.6	64.61	7.711	7.716	85.7	53.9	52.2	24.1	16.9	9.904	151	15.1	1.51	990.4	1347367	1360.4271	13.604271	99040	3.134
2003	Gaibandha	49.7	74	37	44.8	66.98	8.485	7.535	66.2	60.2	17.4	18.8	8.85	21.148	301	30.1	3.01	2114.8	2300722	1087.914696	10.87914696	211480	3.037
2003	Gazipur	50.8	73.6	37.1	48.1	67.11	8.283	7.748	72.8	57.9	32.1	23.7	30	18.064	37	3.7	0.37	1806.4	2396969	1326.931466	13.26931466	180640	3.123
2003	Gopalganj	52.8	75.8	42.3	46	69	9.435	7.612	66.8	60.1	21.8	20.5	3.22	14.687	232	23.2	2.32	1468.7	1223681	833.172874	8.33172874	146870	2.921
2003	Habiganj	41.8	63.7	26.6	43.2	60.81	5.864	7.428	82.2	54.9	46	15.7	6.68	26.366	179	17.9	1.79	2636.6	1921519	728.786695	7.28786695	263660	2.863
2003	Jamalpur	47	73	32.7	43.6	66.92	8.363	7.452	73.6	57.6	22.1	16.2	7.81	10.124	280	28	2.8	1012.4	2254939	2227.320229	22.27320229	101240	3.348
2003	Jessore	55.3	78.2	43.7	49.4	70.66	9.066	7.837	64.3	60.9	12	28.1	16.5	21.152	181	18.1	1.81	2115.2	2662953	1258.960382	12.58960382	211520	3.1
2003	Jhalokati	53.7	74.8	42.7	48.5	68.09	9.431	7.776	68.3	59.4	25.7	26.1	20.6	26.069	273	27.3	2.73	2606.9	724891	278.0662856	2.780662856	260690	2.444
2003	Jhenaidah	51.1	75.9	36.6	48	69.27	8.423	7.741	63.9	61	7.65	24.8	11.8	7.068	290	29	2.9	706.8	1702832	2409.213356	24.09213356	70680	3.382
2003	Joypurhat	49.7	74	37	44.8	66.98	8.485	7.535	66.2	60.2	17.4	18.8	8.85	19.648	228	22.8	2.28	1964.8	904208	460.2035831	4.602035831	196480	2.663
2003	Khagrachhari	51	72.5	41.4	44.2	66.53	9.188	7.496	82.8	54.7	37.8	18.2	9.45	27.492	275	27.5	2.75	2749.2	571937	208.0376109	2.080376109	274920	2.318
2003	Khulna	51.9	74.7	40.1	46.6	68.06	8.672	7.651	74.7	57.2	31.1	22.3	29.2	43.944	271	27.1	2.71	4394.4	2475512	563.3333333	5.633333333	439440	2.751
2003	Kishoreganj	44.8	66.5	31.7	42.7	63.09	7.241	7.394	84.6	54.2	33.3	14.7	14.6	26.886	143	14.3	1.43	2688.6	2797439	1040.481663	10.40481663	268860	3.017
2003	Kurigram	46.6	70.4	33.6	42.8	65.35	7.945	7.4	76.9	56.6	28	15	10.5	22.45	350	35	3.5	2245	1945349	866.525167	8.66525167	224500	2.938
2003	Kushtia	51.1	75.9	36.6	48	69.27	8.423	7.741	63.9	61	7.65	24.8	11.8	16.088	277	27.7	2.77	1608.8	1874595	1165.213202	11.65213202	160880	3.066
2003	Lakshmipur	48.7	68.9	35.3	47.6	64.61	7.711	7.716	85.7	53.9	52.2	24.1	16.9	14.404	216	21.6	2.16	1440.4	1618928	1123.943349	11.23943349	144040	3.051
2003	Lalmonirhat	46.6	70.4	33.6	42.8	65.35	7.945	7.4	76.9	56.6	28	15	10.5	12.474	346	34.6	3.46	1247.4	1198795	961.0349527	9.610349527	124740	2.983
2003	Madaripur	52.8	75.8	42.3	46	69	9.435	7.612	66.8	60.1	21.8	20.5	3.22	11.257	220	22	2.2	1125.7	1207200	1072.399396	10.72399396	112570	3.03
2003	Magura	55.3	78.2	43.7	49.4	70.66	9.066	7.837	64.3	60.9	12	28.1	16.5	10.391	201	20.1	2.01	1039.1	887289	853.9014532	8.539014532	103910	2.931
2003	Manikganj	54	80.9	40.4	48.2	71.44	8.958	7.757	66.8	59.9	21.2	26	24.1	13.837	64	6.4	0.64	1383.7	1372662	992.0228373	9.920228373	138370	2.997
2003	Maulvibazar	49.3	70.4	33.9	50.2	65.34	7.501	7.889	80.1	55.5	21.5	29.2	16.2	27.994	214	21.4	2.14	2799.4	1762927	629.7517325	6.297517325	279940	2.799
2003	Meherpur	51.1	75.9	36.6	48	69.27	8.423	7.741	63.9	61	7.65	24.8	11.8	7.516	312	31.2	3.12	751.6	635833	845.9725918	8.459725918	75160	2.927
2003	Munshiganj	52.8	75.8	42.3	46	69	9.435	7.612	66.8	60.1	21.8	20.5	3.22	10.043	27	2.7	0.27	1004.3	1393142	1387.177138	13.87177138	100430	3.142
2003	Mymensingh	44.8	66.5	31.7	42.7	63.09	7.241	7.394	84.6	54.2	33.3	14.7	14.6	43.946	121	12.1	1.21	4394.6	4856065	1105.007282	11.05007282	439460	3.043
2003	Naogaon	51.1	75.8	38.3	46.1	69.02	8.583	7.619	64.5	60.8	13	21.3	10.4	34.356	283	28.3	2.83	3435.6	2558898	744.8183723	7.448183723	343560	2.872
2003	Narail	55.3	78.2	43.7	49.4	70.66	9.066	7.837	64.3	60.9	12	28.1	16.5	9.68	307	30.7	3.07	968	738336	762.7438017	7.627438017	96800	2.882
2003	Narayanganj	50.8	73.6	37.1	48.1	67.11	8.283	7.748	72.8	57.9	32.1	23.7	30	6.844	17	1.7	0.17	684.4	2451240	3581.589714	35.81589714	68440	3.554
2003	Narsingdi	50.8	73.6	37.1	48.1	67.11	8.283	7.748	72.8	57.9	32.1	23.7	30	11.501	52	5.2	0.52	1150.1	2066383	1796.698548	17.96698548	115010	3.254
2003	Natore	49.9	74.1	37	45.3	67.45	8.751	7.569	68.8	59.3	29.3	19.9	11.2	19.002	220	22	2.2	1900.2	1640347	863.2496579	8.632496579	190020	2.936
2003	Nawabganj	51.1	75.8	38.3	46.1	69.02	8.583	7.619	64.5	60.8	13	21.3	10.4	17.025	320	32	3.2	1702.5	1547887	909.1847283	9.091847283	170250	2.959
2003	Netrakona	44.8	66.5	31.7	42.7	63.09	7.241	7.394	84.6	54.2	33.3	14.7	14.6	27.943	159	15.9	1.59	2794.3	2143389	767.0575815	7.670575815	279430	2.885
2003	Nilphamari	51.1	79.2	38.6	43.6	70.87	8.563	7.453	71.7	58.2	19	16.3	11.4	15.466	361	36.1	3.61	1546.6	1710199	1105.779775	11.05779775	154660	3.044
2003	Noakhali	48.7	68.9	35.3	47.6	64.61	7.711	7.716	85.7	53.9	52.2	24.1	16.9	36.859	190	19	1.9	3685.9	2825596	766.5959467	7.665959467	368590	2.885
2003	Pabna	49.9	74.1	37	45.3	67.45	8.751	7.569	68.8	59.3	29.3	19.9	11.2	23.761	161	16.1	1.61	2376.1	2364495	995.1159463	9.951159463	237610	2.998
2003	Panchagarh	51.1	79.2	38.6	43.6	70.87	8.563	7.453	71.7	58.2	19	16.3	11.4	14.046	444	44.4	4.44	1404.6	912827	649.8839527	6.498839527	140460	2.813
2003	Patuakhali	51	75.2	40.1	43.9	68.39	8.7	7.477	81	55.3	30.7	17.3	16	12.778	319	31.9	3.19	1277.8	1550120	1213.116294	12.13116294	127780	3.084
2003	Pirojpur	53.7	74.8	42.7	48.5	68.09	9.431	7.776	68.3	59.4	25.7	26.1	20.6	32.213	304	30.4	3.04	3221.3	1165791	361.9007854	3.619007854	322130	2.559
2003	Rajbari	54	80.9	40.4	48.2	71.44	8.958	7.757	66.8	59.9	21.2	26	24.1	10.923	136	13.6	1.36	1092.3	1021947	935.5918704	9.355918704	109230	2.971
2003	Rajshahi	51.1	75.8	38.3	46.1	69.02	8.583	7.619	64.5	60.8	13	21.3	10.4	24.254	258	25.8	2.58	2425.4	2472388	1019.373299	10.19373299	242540	3.008
2003	Rangamati	51	72.5	41.4	44.2	66.53	9.188	7.496	82.8	54.7	37.8	18.2	9.45	61.161	314	31.4	3.14	6116.1	553311	90.46794526	0.904679453	611610	1.956
2003	Rangpur	46.6	70.4	33.6	42.8	65.35	7.945	7.4	76.9	56.6	28	15	10.5	24.006	309	30.9	3.09	2400.6	2747600	1144.547197	11.44547197	240060	3.059
2003	Satkhira	51.9	74.7	40.1	46.6	68.06	8.672	7.651	74.7	57.2	31.1	22.3	29.2	11.741	238	23.8	2.38	1174.1	1985416	1691.010987	16.91010987	117410	3.228
2003	Shariatpur	52.8	75.8	42.3	46	69	9.435	7.612	66.8	60.1	21.8	20.5	3.22	38.173	343	34.3	3.43	3817.3	1152635	301.9503314	3.019503314	381730	2.48
2003	Sherpur	47	73	32.7	43.6	66.92	8.363	7.452	73.6	57.6	22.1	16.2	7.81	13.647	203	20.3	2.03	1364.7	1361290	997.5012823	9.975012823	136470	2.999
2003	Sirajganj	49.9	74.1	37	45.3	67.45	8.751	7.569	68.8	59.3	29.3	19.9	11.2	24.021	142	14.2	1.42	2402.1	2921151	1216.082178	12.16082178	240210	3.085
2003	Sunamganj	41.8	63.7	26.6	43.2	60.81	5.864	7.428	82.2	54.9	46	15.7	6.68	37.472	346	34.6	3.46	3747.2	2217429	591.7562447	5.917562447	374720	2.772
2003	Sylhet	49.3	70.4	33.9	50.2	65.34	7.501	7.889	80.1	55.5	21.5	29.2	16.2	34.521	248	24.8	2.48	3452.1	2873715	832.4541583	8.324541583	345210	2.92
2003	Tangail	47	73	32.7	43.6	66.92	8.363	7.452	73.6	57.6	22.1	16.2	7.81	34.143	98	9.8	0.98	3414.3	3526552	1032.877017	10.32877017	341430	3.014
2003	Thakurgaon	51.1	79.2	38.6	43.6	70.87	8.563	7.453	71.7	58.2	19	16.3	11.4	17.817	408	40.8	4.08	1781.7	1315738	738.4733681	7.384733681	178170	2.868
2004	Bagerhat	52.6	75.7	40.8	47.2	68.42	8.887	7.69	73.9	57.5	31.1	23.8	31.3	39.591	270	27	2.7	3959.1	1596904	403.3502564	4.033502564	395910	2.606
2004	Bandarban	45	71	30.2	42.4	65.59	6.922	7.371	108	48	43.4	14.6	0	44.79	311	31.1	3.11	4479	341782	76.30765796	0.76307658	447900	1.883
2004	Barguna	51.4	75.5	40.3	44.5	68.74	8.777	7.514	81.9	55	29.7	18.8	17.7	18.313	327	32.7	3.27	1831.3	905188	494.2871184	4.942871184	183130	2.694
2004	Barisal	54.2	75.4	43.2	48.9	68.49	9.673	7.815	67.3	59.8	24.2	27.4	22.1	27.845	185	18.5	1.85	2784.5	2457289	882.488418	8.82488418	278450	2.946
2004	Bhola	51.4	75.5	40.3	44.5	68.74	8.777	7.514	81.9	55	29.7	18.8	17.7	34.035	317	31.7	3.17	3403.5	1811470	532.2374027	5.322374027	340350	2.726
2004	Bogra	50.3	74.3	37.7	45.5	67.99	8.709	7.573	65.8	60.3	12.5	20.5	9.56	28.987	228	22.8	2.28	2898.7	3291513	1135.513506	11.35513506	289870	3.055
2004	Brahamanbaria	51.6	73.8	39.3	47.5	67.33	8.76	7.686	85.6	53.9	35.8	23.7	14.9	18.812	107	10.7	1.07	1881.2	2663115	1415.646927	14.15646927	188120	3.151
2004	Chandpur	51.6	73.8	39.3	47.5	67.33	8.76	7.686	85.6	53.9	35.8	23.7	14.9	16.453	169	16.9	1.69	1645.3	2431098	1477.601653	14.77601653	164530	3.17
2004	Chittagong	53.4	73.7	39.6	52.3	67	7.616	8.005	69.6	59	26.4	32.9	55	52.829	295	29.5	2.95	5282.9	7263715	1374.948418	13.74948418	528290	3.138
2004	Chuadanga	52	76.9	37.5	48.6	69.21	8.592	7.78	63.1	61.3	8.03	26.4	12.3	11.741	267	26.7	2.67	1174.1	1097944	935.1367005	9.351367005	117410	2.971
2004	Comilla	51.6	73.8	39.3	47.5	67.33	8.76	7.686	85.6	53.9	35.8	23.7	14.9	31.463	94	9.4	0.94	3146.3	5074361	1612.802657	16.12802657	314630	3.208
2004	Cox's Bazar	45	71	30.2	42.4	65.59	6.922	7.371	108	48	43.4	14.6	0	24.919	388	38.8	3.88	2491.9	2028315	813.9632409	8.139632409	249190	2.911
2004	Dhaka	62	76.5	49.4	63.1	68.85	8.778	8.717	53.4	65.2	18.4	53.4	84.9	14.636	0	0	0	1463.6	9971027	6812.672178	68.12672178	146360	3.833
2004	Dinajpur	51.5	79.2	38.8	44.3	71.39	8.908	7.49	70.6	58.6	17.9	18.1	12	34.443	383	38.3	3.83	3444.3	2890120	839.1022849	8.391022849	344430	2.924
2004	Faridpur	53.8	80.7	39.8	48.4	72.46	9.256	7.796	66.3	60.1	15.2	26.9	26.5	20.529	145	14.5	1.45	2052.9	1894151	922.6708559	9.226708559	205290	2.965
2004	Feni	49.4	70	35.7	48.2	64.68	7.712	7.755	84.4	54.2	51.1	25.7	18.5	9.904	151	15.1	1.51	990.4	1366875	1380.124192	13.80124192	99040	3.14
2004	Gaibandha	50.3	74.3	37.7	45.5	67.99	8.709	7.573	65.8	60.3	12.5	20.5	9.56	21.148	301	30.1	3.01	2114.8	2324847	1099.322395	10.99322395	211480	3.041
2004	Gazipur	51.8	74.6	37.6	49.4	67.7	8.489	7.787	72.7	57.9	29.9	26.6	32.2	18.064	37	3.7	0.37	1806.4	2518530	1394.226085	13.94226085	180640	3.144
2004	Gopalganj	53.4	76.5	42.4	46.9	69.14	9.805	7.65	63.4	61.2	20.7	22.7	3.68	14.687	232	23.2	2.32	1468.7	1224227	833.5446313	8.335446313	146870	2.921
2004	Habiganj	43	65.1	27.9	43.9	61.28	6.021	7.465	81.5	55.1	44.7	17.4	7.14	26.366	179	17.9	1.79	2636.6	1954371	741.2466813	7.412466813	263660	2.87
2004	Jamalpur	47.9	73	33.9	44.3	67.36	8.593	7.489	73.4	57.7	19.9	18	7.7	10.124	280	28	2.8	1012.4	2273468	2245.622284	22.45622284	101240	3.351
2004	Jessore	55.5	78.6	43.6	49.7	70.74	9.29	7.876	63.2	61.3	11.8	29.2	17.8	21.152	181	18.1	1.81	2115.2	2692313	1272.840866	12.72840866	211520	3.105
2004	Jhalokati	54.2	75.4	43.2	48.9	68.49	9.673	7.815	67.3	59.8	24.2	27.4	22.1	26.069	273	27.3	2.73	2606.9	723541	277.5484292	2.775484292	260690	2.443
2004	Jhenaidah	52	76.9	37.5	48.6	69.21	8.592	7.78	63.1	61.3	8.03	26.4	12.3	7.068	290	29	2.9	706.8	1722033	2436.379457	24.36379457	70680	3.387
2004	Joypurhat	50.3	74.3	37.7	45.5	67.99	8.709	7.573	65.8	60.3	12.5	20.5	9.56	19.648	228	22.8	2.28	1964.8	910896	463.6074919	4.636074919	196480	2.666
2004	Khagrachhari	51.5	73.2	41.7	44.6	67.04	9.51	7.534	82.2	54.9	37	19.3	10.8	27.492	275	27.5	2.75	2749.2	580637	211.2021679	2.112021679	274920	2.325
2004	Khulna	52.6	75.7	40.8	47.2	68.42	8.887	7.69	73.9	57.5	31.1	23.8	31.3	43.944	271	27.1	2.71	4394.4	2468021	561.6286638	5.616286638	439440	2.749
2004	Kishoreganj	45.5	67.4	32.2	43.3	63.13	7.443	7.431	84.6	54.2	31.3	16.4	15.8	26.886	143	14.3	1.43	2688.6	2829026	1052.230157	10.52230157	268860	3.022
2004	Kurigram	47.5	71.7	34.6	43.4	65.65	8.207	7.437	75.4	57	24.2	16.6	11.1	22.45	350	35	3.5	2245	1972909	878.8013363	8.788013363	224500	2.944
2004	Kushtia	52	76.9	37.5	48.6	69.21	8.592	7.78	63.1	61.3	8.03	26.4	12.3	16.088	277	27.7	2.77	1608.8	1895210	1178.027101	11.78027101	160880	3.071
2004	Lakshmipur	49.4	70	35.7	48.2	64.68	7.712	7.755	84.4	54.2	51.1	25.7	18.5	14.404	216	21.6	2.16	1440.4	1642601	1140.378367	11.40378367	144040	3.057
2004	Lalmonirhat	47.5	71.7	34.6	43.4	65.65	8.207	7.437	75.4	57	24.2	16.6	11.1	12.474	346	34.6	3.46	1247.4	1213474	972.8026295	9.728026295	124740	2.988
2004	Madaripur	53.4	76.5	42.4	46.9	69.14	9.805	7.65	63.4	61.2	20.7	22.7	3.68	11.257	220	22	2.2	1125.7	1209089	1074.077463	10.74077463	112570	3.031
2004	Magura	55.5	78.6	43.6	49.7	70.74	9.29	7.876	63.2	61.3	11.8	29.2	17.8	10.391	201	20.1	2.01	1039.1	896716	862.9737273	8.629737273	103910	2.936
2004	Manikganj	53.8	80.7	39.8	48.4	72.46	9.256	7.796	66.3	60.1	15.2	26.9	26.5	13.837	64	6.4	0.64	1383.7	1383153	999.6046831	9.996046831	138370	3
2004	Maulvibazar	50.2	71.1	34.9	50.8	65.65	7.689	7.929	80.1	55.5	18.9	30.7	18.1	27.994	214	21.4	2.14	2799.4	1793229	640.5761949	6.405761949	279940	2.807
2004	Meherpur	52	76.9	37.5	48.6	69.21	8.592	7.78	63.1	61.3	8.03	26.4	12.3	7.516	312	31.2	3.12	751.6	642253	854.5143693	8.545143693	75160	2.932
2004	Munshiganj	53.4	76.5	42.4	46.9	69.14	9.805	7.65	63.4	61.2	20.7	22.7	3.68	10.043	27	2.7	0.27	1004.3	1408181	1402.151747	14.02151747	100430	3.147
2004	Mymensingh	45.5	67.4	32.2	43.3	63.13	7.443	7.431	84.6	54.2	31.3	16.4	15.8	43.946	121	12.1	1.21	4394.6	4917665	1119.024485	11.19024485	439460	3.049
2004	Naogaon	51.6	76.5	38.5	46.7	69.17	8.84	7.657	64.3	60.9	13.9	22.9	10.2	34.356	283	28.3	2.83	3435.6	2579839	750.9136686	7.509136686	343560	2.876
2004	Narail	55.5	78.6	43.6	49.7	70.74	9.29	7.876	63.2	61.3	11.8	29.2	17.8	9.68	307	30.7	3.07	968	740652	765.1363636	7.651363636	96800	2.884
2004	Narayanganj	51.8	74.6	37.6	49.4	67.7	8.489	7.787	72.7	57.9	29.9	26.6	32.2	6.844	17	1.7	0.17	684.4	2525414	3689.967855	36.89967855	68440	3.567
2004	Narsingdi	51.8	74.6	37.6	49.4	67.7	8.489	7.787	72.7	57.9	29.9	26.6	32.2	11.501	52	5.2	0.52	1150.1	2099062	1825.112599	18.25112599	115010	3.261
2004	Natore	50.4	74.9	37.2	45.9	68.06	9.196	7.607	66.3	60.2	28.9	21.4	12	19.002	220	22	2.2	1900.2	1658912	873.0196821	8.730196821	190020	2.941
2004	Nawabganj	51.6	76.5	38.5	46.7	69.17	8.84	7.657	64.3	60.9	13.9	22.9	10.2	17.025	320	32	3.2	1702.5	1570041	922.1973568	9.221973568	170250	2.965
2004	Netrakona	45.5	67.4	32.2	43.3	63.13	7.443	7.431	84.6	54.2	31.3	16.4	15.8	27.943	159	15.9	1.59	2794.3	2167552	775.7048277	7.757048277	279430	2.89
2004	Nilphamari	51.5	79.2	38.8	44.3	71.39	8.908	7.49	70.6	58.6	17.9	18.1	12	15.466	361	36.1	3.61	1546.6	1736189	1122.584379	11.22584379	154660	3.05
2004	Noakhali	49.4	70	35.7	48.2	64.68	7.712	7.755	84.4	54.2	51.1	25.7	18.5	36.859	190	19	1.9	3685.9	2877630	780.7129873	7.807129873	368590	2.892
2004	Pabna	50.4	74.9	37.2	45.9	68.06	9.196	7.607	66.3	60.2	28.9	21.4	12	23.761	161	16.1	1.61	2376.1	2398906	1009.598081	10.09598081	237610	3.004
2004	Panchagarh	51.5	79.2	38.8	44.3	71.39	8.908	7.49	70.6	58.6	17.9	18.1	12	14.046	444	44.4	4.44	1404.6	927864	660.5894917	6.605894917	140460	2.82
2004	Patuakhali	51.4	75.5	40.3	44.5	68.74	8.777	7.514	81.9	55	29.7	18.8	17.7	12.778	319	31.9	3.19	1277.8	1557530	1218.915323	12.18915323	127780	3.086
2004	Pirojpur	54.2	75.4	43.2	48.9	68.49	9.673	7.815	67.3	59.8	24.2	27.4	22.1	32.213	304	30.4	3.04	3221.3	1165868	361.9246888	3.619246888	322130	2.559
2004	Rajbari	53.8	80.7	39.8	48.4	72.46	9.256	7.796	66.3	60.1	15.2	26.9	26.5	10.923	136	13.6	1.36	1092.3	1031720	944.539046	9.44539046	109230	2.975
2004	Rajshahi	51.6	76.5	38.5	46.7	69.17	8.84	7.657	64.3	60.9	13.9	22.9	10.2	24.254	258	25.8	2.58	2425.4	2503172	1032.065639	10.32065639	242540	3.014
2004	Rangamati	51.5	73.2	41.7	44.6	67.04	9.51	7.534	82.2	54.9	37	19.3	10.8	61.161	314	31.4	3.14	6116.1	561922	91.87586861	0.918758686	611610	1.963
2004	Rangpur	47.5	71.7	34.6	43.4	65.65	8.207	7.437	75.4	57	24.2	16.6	11.1	24.006	309	30.9	3.09	2400.6	2781389	1158.622428	11.58622428	240060	3.064
2004	Satkhira	52.6	75.7	40.8	47.2	68.42	8.887	7.69	73.9	57.5	31.1	23.8	31.3	11.741	238	23.8	2.38	1174.1	1997563	1701.356784	17.01356784	117410	3.231
2004	Shariatpur	53.4	76.5	42.4	46.9	69.14	9.805	7.65	63.4	61.2	20.7	22.7	3.68	38.173	343	34.3	3.43	3817.3	1159888	303.8503654	3.038503654	381730	2.483
2004	Sherpur	47.9	73	33.9	44.3	67.36	8.593	7.489	73.4	57.7	19.9	18	7.7	13.647	203	20.3	2.03	1364.7	1369175	1003.279109	10.03279109	136470	3.001
2004	Sirajganj	50.4	74.9	37.2	45.9	68.06	9.196	7.607	66.3	60.2	28.9	21.4	12	24.021	142	14.2	1.42	2402.1	2961289	1232.791724	12.32791724	240210	3.091
2004	Sunamganj	43	65.1	27.9	43.9	61.28	6.021	7.465	81.5	55.1	44.7	17.4	7.14	37.472	346	34.6	3.46	3747.2	2262103	603.6782131	6.036782131	374720	2.781
2004	Sylhet	50.2	71.1	34.9	50.8	65.65	7.689	7.929	80.1	55.5	18.9	30.7	18.1	34.521	248	24.8	2.48	3452.1	2957637	856.7645781	8.567645781	345210	2.933
2004	Tangail	47.9	73	33.9	44.3	67.36	8.593	7.489	73.4	57.7	19.9	18	7.7	34.143	98	9.8	0.98	3414.3	3557816	1042.033799	10.42033799	341430	3.018
2004	Thakurgaon	51.5	79.2	38.8	44.3	71.39	8.908	7.49	70.6	58.6	17.9	18.1	12	17.817	408	40.8	4.08	1781.7	1333288	748.3235113	7.483235113	178170	2.874
2005	Bagerhat	52.6	75.7	40.8	47.2	68.67	9.152	7.729	72.9	57.9	27.6	25.4	30.8	39.591	270	27	2.7	3959.1	1587489	400.9721906	4.009721906	395910	2.603
2005	Bandarban	45	71	30.2	42.4	65.64	7.187	7.409	107	48.5	41	16.2	1.35	44.79	311	31.1	3.11	4479	350404	78.23264121	0.782326412	447900	1.893
2005	Barguna	51.4	75.5	40.3	44.5	68.59	8.938	7.55	80.6	55.4	28.3	20.2	17.3	18.313	327	32.7	3.27	1831.3	908731	496.2218096	4.962218096	183130	2.696
2005	Barisal	54.2	75.4	43.2	48.9	68.49	9.854	7.845	66.7	60	22.2	28.7	22.8	27.845	185	18.5	1.85	2784.5	2451142	880.2808404	8.802808404	278450	2.945
2005	Bhola	51.4	75.5	40.3	44.5	68.59	8.938	7.55	80.6	55.4	28.3	20.2	17.3	34.035	317	31.7	3.17	3403.5	1817030	533.8710151	5.338710151	340350	2.727
2005	Bogra	50.3	74.3	37.7	45.5	67.77	8.918	7.617	65.2	60.5	13.1	22.1	10.1	28.987	228	22.8	2.28	2898.7	3327335	1147.87146	11.4787146	289870	3.06
2005	Brahamanbaria	51.6	73.8	39.3	47.5	67.47	8.945	7.748	84.3	54.3	33.4	25.9	15.1	18.812	107	10.7	1.07	1881.2	2704920	1437.869445	14.37869445	188120	3.158
2005	Chandpur	51.6	73.8	39.3	47.5	67.47	8.945	7.748	84.3	54.3	33.4	25.9	15.1	16.453	169	16.9	1.69	1645.3	2443177	1484.943171	14.84943171	164530	3.172
2005	Chittagong	53.4	73.7	39.6	52.3	67.42	7.911	8.07	69.2	59.1	24.4	35.2	52.7	52.829	295	29.5	2.95	5282.9	7356501	1392.511878	13.92511878	528290	3.144
2005	Chuadanga	52	76.9	37.5	48.6	69.47	8.86	7.822	62.2	61.6	7.57	28	13.2	11.741	267	26.7	2.67	1174.1	1109177	944.7040286	9.447040286	117410	2.975
2005	Comilla	51.6	73.8	39.3	47.5	67.47	8.945	7.748	84.3	54.3	33.4	25.9	15.1	31.463	94	9.4	0.94	3146.3	5147667	1636.10177	16.3610177	314630	3.214
2005	Cox's Bazar	45	71	30.2	42.4	65.64	7.187	7.409	107	48.5	41	16.2	1.35	24.919	388	38.8	3.88	2491.9	2077767	833.808339	8.33808339	249190	2.921
2005	Dhaka	62	76.5	49.4	63.1	69.2	8.921	8.785	53.4	65.2	17.1	55.7	85.8	14.636	0	0	0	1463.6	10299804	7037.308008	70.37308008	146360	3.847
2005	Dinajpur	51.5	79.2	38.8	44.3	70.97	9.097	7.537	69.7	58.9	16.6	19.8	12.3	34.443	383	38.3	3.83	3444.3	2922327	848.4530964	8.484530964	344430	2.929
2005	Faridpur	53.8	80.7	39.8	48.4	71.91	9.28	7.812	66.7	60	13.8	27.7	22.7	20.529	145	14.5	1.45	2052.9	1907882	929.3594427	9.293594427	205290	2.968
2005	Feni	49.4	70	35.7	48.2	65.01	7.905	7.794	84.1	54.3	48.5	27.2	19	9.904	151	15.1	1.51	990.4	1385315	1398.742932	13.98742932	99040	3.146
2005	Gaibandha	50.3	74.3	37.7	45.5	67.77	8.918	7.617	65.2	60.5	13.1	22.1	10.1	21.148	301	30.1	3.01	2114.8	2346886	1109.743711	11.09743711	211480	3.045
2005	Gazipur	51.8	74.6	37.6	49.4	68	8.565	7.873	71.6	58.3	28.4	29.5	33.9	18.064	37	3.7	0.37	1806.4	2645167	1464.330713	14.64330713	180640	3.166
2005	Gopalganj	53.4	76.5	42.4	46.9	69.24	9.895	7.71	64	61	19.6	24.8	4.65	14.687	232	23.2	2.32	1468.7	1223601	833.118404	8.33118404	146870	2.921
2005	Habiganj	43	65.1	27.9	43.9	61.83	6.389	7.509	82.1	54.9	40.8	19	7.61	26.366	179	17.9	1.79	2636.6	1985751	753.1483729	7.531483729	263660	2.877
2005	Jamalpur	47.9	73	33.9	44.3	66.94	8.862	7.537	72.1	58.1	19.2	19.8	8.45	10.124	280	28	2.8	1012.4	2289919	2261.87179	22.6187179	101240	3.354
2005	Jessore	55.5	78.6	43.6	49.7	70.59	9.463	7.898	62.9	61.4	10.8	30.2	17.3	21.152	181	18.1	1.81	2115.2	2719252	1285.576778	12.85576778	211520	3.109
2005	Jhalokati	54.2	75.4	43.2	48.9	68.49	9.854	7.845	66.7	60	22.2	28.7	22.8	26.069	273	27.3	2.73	2606.9	721525	276.7750969	2.767750969	260690	2.442
2005	Jhenaidah	52	76.9	37.5	48.6	69.47	8.86	7.822	62.2	61.6	7.57	28	13.2	7.068	290	29	2.9	706.8	1739703	2461.379457	24.61379457	70680	3.391
2005	Joypurhat	50.3	74.3	37.7	45.5	67.77	8.918	7.617	65.2	60.5	13.1	22.1	10.1	19.648	228	22.8	2.28	1964.8	916742	466.5828583	4.665828583	196480	2.669
2005	Khagrachhari	51.5	73.2	41.7	44.6	67.11	9.694	7.557	81.3	55.2	33.5	20.4	10.5	27.492	275	27.5	2.75	2749.2	588896	214.2063146	2.142063146	274920	2.331
2005	Khulna	52.6	75.7	40.8	47.2	68.67	9.152	7.729	72.9	57.9	27.6	25.4	30.8	43.944	271	27.1	2.71	4394.4	2458619	559.4891225	5.594891225	439440	2.748
2005	Kishoreganj	45.5	67.4	32.2	43.3	63.34	7.629	7.473	84	54.3	29.4	18	15.8	26.886	143	14.3	1.43	2688.6	2858155	1063.06442	10.6306442	268860	3.027
2005	Kurigram	47.5	71.7	34.6	43.4	66.09	8.461	7.477	73.7	57.6	21.7	18.1	11.5	22.45	350	35	3.5	2245	1998863	890.3621381	8.903621381	224500	2.95
2005	Kushtia	52	76.9	37.5	48.6	69.47	8.86	7.822	62.2	61.6	7.57	28	13.2	16.088	277	27.7	2.77	1608.8	1914160	1189.806067	11.89806067	160880	3.075
2005	Lakshmipur	49.4	70	35.7	48.2	65.01	7.905	7.794	84.1	54.3	48.5	27.2	19	14.404	216	21.6	2.16	1440.4	1665010	1155.935851	11.55935851	144040	3.063
2005	Lalmonirhat	47.5	71.7	34.6	43.4	66.09	8.461	7.477	73.7	57.6	21.7	18.1	11.5	12.474	346	34.6	3.46	1247.4	1227101	983.7269521	9.837269521	124740	2.993
2005	Madaripur	53.4	76.5	42.4	46.9	69.24	9.895	7.71	64	61	19.6	24.8	4.65	11.257	220	22	2.2	1125.7	1209798	1074.707293	10.74707293	112570	3.031
2005	Magura	55.5	78.6	43.6	49.7	70.59	9.463	7.898	62.9	61.4	10.8	30.2	17.3	10.391	201	20.1	2.01	1039.1	905334	871.267443	8.71267443	103910	2.94
2005	Manikganj	53.8	80.7	39.8	48.4	71.91	9.28	7.812	66.7	60	13.8	27.7	22.7	13.837	64	6.4	0.64	1383.7	1392493	1006.354701	10.06354701	138370	3.003
2005	Maulvibazar	50.2	71.1	34.9	50.8	65.75	7.995	7.967	79.7	55.6	18	32.2	18.1	27.994	214	21.4	2.14	2799.4	1822236	650.9380582	6.509380582	279940	2.814
2005	Meherpur	52	76.9	37.5	48.6	69.47	8.86	7.822	62.2	61.6	7.57	28	13.2	7.516	312	31.2	3.12	751.6	648085	862.2738159	8.622738159	75160	2.936
2005	Munshiganj	53.4	76.5	42.4	46.9	69.24	9.895	7.71	64	61	19.6	24.8	4.65	10.043	27	2.7	0.27	1004.3	1422033	1415.944439	14.15944439	100430	3.151
2005	Mymensingh	45.5	67.4	32.2	43.3	63.34	7.629	7.473	84	54.3	29.4	18	15.8	43.946	121	12.1	1.21	4394.6	4975193	1132.115096	11.32115096	439460	3.054
2005	Naogaon	51.6	76.5	38.5	46.7	69.23	8.966	7.698	63.7	61.1	14	24.5	10.2	34.356	283	28.3	2.83	3435.6	2598368	756.3069042	7.563069042	343560	2.879
2005	Narail	55.5	78.6	43.6	49.7	70.59	9.463	7.898	62.9	61.4	10.8	30.2	17.3	9.68	307	30.7	3.07	968	742241	766.7778926	7.667778926	96800	2.885
2005	Narayanganj	51.8	74.6	37.6	49.4	68	8.565	7.873	71.6	58.3	28.4	29.5	33.9	6.844	17	1.7	0.17	684.4	2599312	3797.942724	37.97942724	68440	3.58
2005	Narsingdi	51.8	74.6	37.6	49.4	68	8.565	7.873	71.6	58.3	28.4	29.5	33.9	11.501	52	5.2	0.52	1150.1	2130093	1852.093731	18.52093731	115010	3.268
2005	Natore	50.4	74.9	37.2	45.9	68.2	9.244	7.647	66.4	60.1	26.4	23	12.8	19.002	220	22	2.2	1900.2	1675996	882.0103147	8.820103147	190020	2.945
2005	Nawabganj	51.6	76.5	38.5	46.7	69.23	8.966	7.698	63.7	61.1	14	24.5	10.2	17.025	320	32	3.2	1702.5	1590900	934.4493392	9.344493392	170250	2.971
2005	Netrakona	45.5	67.4	32.2	43.3	63.34	7.629	7.473	84	54.3	29.4	18	15.8	27.943	159	15.9	1.59	2794.3	2189780	783.6595927	7.836595927	279430	2.894
2005	Nilphamari	51.5	79.2	38.8	44.3	70.97	9.097	7.537	69.7	58.9	16.6	19.8	12.3	15.466	361	36.1	3.61	1546.6	1760837	1138.521272	11.38521272	154660	3.056
2005	Noakhali	49.4	70	35.7	48.2	65.01	7.905	7.794	84.1	54.3	48.5	27.2	19	36.859	190	19	1.9	3685.9	2927818	794.3292005	7.943292005	368590	2.9
2005	Pabna	50.4	74.9	37.2	45.9	68.2	9.244	7.647	66.4	60.1	26.4	23	12.8	23.761	161	16.1	1.61	2376.1	2431412	1023.278482	10.23278482	237610	3.01
2005	Panchagarh	51.5	79.2	38.8	44.3	70.97	9.097	7.537	69.7	58.9	16.6	19.8	12.3	14.046	444	44.4	4.44	1404.6	942197	670.7938203	6.707938203	140460	2.827
2005	Patuakhali	51.4	75.5	40.3	44.5	68.59	8.938	7.55	80.6	55.4	28.3	20.2	17.3	12.778	319	31.9	3.19	1277.8	1563474	1223.567068	12.23567068	127780	3.088
2005	Pirojpur	54.2	75.4	43.2	48.9	68.49	9.854	7.845	66.7	60	22.2	28.7	22.8	32.213	304	30.4	3.04	3221.3	1164824	361.600596	3.61600596	322130	2.558
2005	Rajbari	53.8	80.7	39.8	48.4	71.91	9.28	7.812	66.7	60	13.8	27.7	22.7	10.923	136	13.6	1.36	1092.3	1040568	952.6393848	9.526393848	109230	2.979
2005	Rajshahi	51.6	76.5	38.5	46.7	69.23	8.966	7.698	63.7	61.1	14	24.5	10.2	24.254	258	25.8	2.58	2425.4	2531805	1043.871114	10.43871114	242540	3.019
2005	Rangamati	51.5	73.2	41.7	44.6	67.11	9.694	7.557	81.3	55.2	33.5	20.4	10.5	61.161	314	31.4	3.14	6116.1	570144	93.22018934	0.932201893	611610	1.97
2005	Rangpur	47.5	71.7	34.6	43.4	66.09	8.461	7.477	73.7	57.6	21.7	18.1	11.5	24.006	309	30.9	3.09	2400.6	2812776	1171.697076	11.71697076	240060	3.069
2005	Satkhira	52.6	75.7	40.8	47.2	68.67	9.152	7.729	72.9	57.9	27.6	25.4	30.8	11.741	238	23.8	2.38	1174.1	2007798	1710.074099	17.10074099	117410	3.233
2005	Shariatpur	53.4	76.5	42.4	46.9	69.24	9.895	7.71	64	61	19.6	24.8	4.65	38.173	343	34.3	3.43	3817.3	1166088	305.4745501	3.054745501	381730	2.485
2005	Sherpur	47.9	73	33.9	44.3	66.94	8.862	7.537	72.1	58.1	19.2	19.8	8.45	13.647	203	20.3	2.03	1364.7	1375751	1008.09775	10.0809775	136470	3.004
2005	Sirajganj	50.4	74.9	37.2	45.9	68.2	9.244	7.647	66.4	60.1	26.4	23	12.8	24.021	142	14.2	1.42	2402.1	2998991	1248.487157	12.48487157	240210	3.096
2005	Sunamganj	43	65.1	27.9	43.9	61.83	6.389	7.509	82.1	54.9	40.8	19	7.61	37.472	346	34.6	3.46	3747.2	2305347	615.2185632	6.152185632	374720	2.789
2005	Sylhet	50.2	71.1	34.9	50.8	65.75	7.995	7.967	79.7	55.6	18	32.2	18.1	34.521	248	24.8	2.48	3452.1	3041236	880.9814316	8.809814316	345210	2.945
2005	Tangail	47.9	73	33.9	44.3	66.94	8.862	7.537	72.1	58.1	19.2	19.8	8.45	34.143	98	9.8	0.98	3414.3	3585908	1050.261547	10.50261547	341430	3.021
2005	Thakurgaon	51.5	79.2	38.8	44.3	70.97	9.097	7.537	69.7	58.9	16.6	19.8	12.3	17.817	408	40.8	4.08	1781.7	1349702	757.5360611	7.575360611	178170	2.879
2006	Bagerhat	53.4	76.5	41.5	48	68.74	9.347	7.782	71.9	58.2	24.1	26.9	30.4	39.591	270	27	2.7	3959.1	1576889	398.2948145	3.982948145	395910	2.6
2006	Bandarban	45.6	71.5	30.8	43.1	65.53	7.398	7.46	105	48.9	38.6	17.7	2.69	44.79	311	31.1	3.11	4479	358953	80.14132619	0.801413262	447900	1.904
2006	Barguna	51.9	75.8	40.7	45.2	68.27	9.031	7.599	79.3	55.8	26.9	21.7	17	18.313	327	32.7	3.27	1831.3	911516	497.7425872	4.977425872	183130	2.697
2006	Barisal	54.8	75.8	43.7	49.6	68.32	9.961	7.889	66.1	60.2	20.2	30	23.4	27.845	185	18.5	1.85	2784.5	2443107	877.3952236	8.773952236	278450	2.943
2006	Bhola	51.9	75.8	40.7	45.2	68.27	9.031	7.599	79.3	55.8	26.9	21.7	17	34.035	317	31.7	3.17	3403.5	1821091	535.0641986	5.350641986	340350	2.728
2006	Bogra	50.9	74.4	38.3	46.3	67.39	9.06	7.673	64.6	60.8	13.6	23.8	10.6	28.987	228	22.8	2.28	2898.7	3360737	1159.394556	11.59394556	289870	3.064
2006	Brahamanbaria	52.5	74.5	40	48.6	67.43	9.063	7.824	83	54.7	30.9	28.1	15.3	18.812	107	10.7	1.07	1881.2	2745074	1459.214331	14.59214331	188120	3.164
2006	Chandpur	52.5	74.5	40	48.6	67.43	9.063	7.824	83	54.7	30.9	28.1	15.3	16.453	169	16.9	1.69	1645.3	2453331	1491.11469	14.9111469	164530	3.174
2006	Chittagong	54.5	74.8	40.5	53.5	67.66	8.148	8.149	68.8	59.2	22.5	37.5	50.4	52.829	295	29.5	2.95	5282.9	7445078	1409.278616	14.09278616	528290	3.149
2006	Chuadanga	52.9	77.8	38.4	49.4	69.55	9.062	7.878	61.4	62	7.11	29.7	14.2	11.741	267	26.7	2.67	1174.1	1119561	953.5482497	9.535482497	117410	2.979
2006	Comilla	52.5	74.5	40	48.6	67.43	9.063	7.824	83	54.7	30.9	28.1	15.3	31.463	94	9.4	0.94	3146.3	5218617	1658.652068	16.58652068	314630	3.22
2006	Cox's Bazar	45.6	71.5	30.8	43.1	65.53	7.398	7.46	105	48.9	38.6	17.7	2.69	24.919	388	38.8	3.88	2491.9	2126602	853.4058349	8.534058349	249190	2.931
2006	Dhaka	62.9	77.5	49.9	64.4	69.38	8.997	8.869	53.3	65.2	15.9	58.1	86.7	14.636	0	0	0	1463.6	10636736	7267.515715	72.67515715	146360	3.861
2006	Dinajpur	51.9	79.1	39.1	45.2	70.39	9.217	7.598	68.8	59.3	15.4	21.6	12.6	34.443	383	38.3	3.83	3444.3	2952362	857.1733008	8.571733008	344430	2.933
2006	Faridpur	53.6	80.3	39.3	48.9	71.19	9.233	7.841	67	59.9	12.3	28.6	18.9	20.529	145	14.5	1.45	2052.9	1920242	935.3801939	9.353801939	205290	2.971
2006	Feni	50.1	70.9	36.2	49	65.16	8.038	7.848	83.7	54.4	45.9	28.8	19.5	9.904	151	15.1	1.51	990.4	1402852	1416.449919	14.16449919	99040	3.151
2006	Gaibandha	50.9	74.4	38.3	46.3	67.39	9.06	7.673	64.6	60.8	13.6	23.8	10.6	21.148	301	30.1	3.01	2114.8	2367124	1119.31341	11.1931341	211480	3.049
2006	Gazipur	52.8	75.5	38.2	50.9	68.13	8.576	7.973	70.5	58.7	26.9	32.4	35.7	18.064	37	3.7	0.37	1806.4	2777668	1537.681577	15.37681577	180640	3.187
2006	Gopalganj	54	77.1	42.5	48	69.16	9.909	7.783	64.6	60.8	18.5	27	5.61	14.687	232	23.2	2.32	1468.7	1221963	832.003132	8.32003132	146870	2.92
2006	Habiganj	44.3	66.3	29.2	44.7	62.23	6.709	7.565	82.6	54.8	36.9	20.7	8.08	26.366	179	17.9	1.79	2636.6	2015921	764.5911401	7.645911401	263660	2.883
2006	Jamalpur	48.7	72.8	35	45.2	66.37	9.064	7.598	70.8	58.6	18.4	21.6	9.2	10.124	280	28	2.8	1012.4	2304549	2276.3226	22.763226	101240	3.357
2006	Jessore	55.8	78.9	43.7	50.3	70.27	9.566	7.934	62.5	61.5	9.86	31.3	16.9	21.152	181	18.1	1.81	2115.2	2744107	1297.327439	12.97327439	211520	3.113
2006	Jhalokati	54.8	75.8	43.7	49.6	68.32	9.961	7.889	66.1	60.2	20.2	30	23.4	26.069	273	27.3	2.73	2606.9	718931	275.7800453	2.757800453	260690	2.441
2006	Jhenaidah	52.9	77.8	38.4	49.4	69.55	9.062	7.878	61.4	62	7.11	29.7	14.2	7.068	290	29	2.9	706.8	1756048	2484.50481	24.8450481	70680	3.395
2006	Joypurhat	50.9	74.4	38.3	46.3	67.39	9.06	7.673	64.6	60.8	13.6	23.8	10.6	19.648	228	22.8	2.28	1964.8	921866	469.1907573	4.691907573	196480	2.671
2006	Khagrachhari	52	73.8	42.2	45.1	67.02	9.806	7.594	80.4	55.4	29.9	21.5	10.1	27.492	275	27.5	2.75	2749.2	596818	217.0878801	2.170878801	274920	2.337
2006	Khulna	53.4	76.5	41.5	48	68.74	9.347	7.782	71.9	58.2	24.1	26.9	30.4	43.944	271	27.1	2.71	4394.4	2447610	556.9838886	5.569838886	439440	2.746
2006	Kishoreganj	46.1	68.1	32.6	44.1	63.38	7.757	7.527	83.5	54.5	27.5	19.6	15.8	26.886	143	14.3	1.43	2688.6	2885191	1073.120211	10.73120211	268860	3.031
2006	Kurigram	48.5	72.8	35.5	44.2	66.36	8.652	7.529	71.9	58.2	19.1	19.7	12	22.45	350	35	3.5	2245	2023459	901.3180401	9.013180401	224500	2.955
2006	Kushtia	52.9	77.8	38.4	49.4	69.55	9.062	7.878	61.4	62	7.11	29.7	14.2	16.088	277	27.7	2.77	1608.8	1931685	1200.699279	12.00699279	160880	3.079
2006	Lakshmipur	50.1	70.9	36.2	49	65.16	8.038	7.848	83.7	54.4	45.9	28.8	19.5	14.404	216	21.6	2.16	1440.4	1686341	1170.744932	11.70744932	144040	3.068
2006	Lalmonirhat	48.5	72.8	35.5	44.2	66.36	8.652	7.529	71.9	58.2	19.1	19.7	12	12.474	346	34.6	3.46	1247.4	1239809	993.9145422	9.939145422	124740	2.997
2006	Madaripur	54	77.1	42.5	48	69.16	9.909	7.783	64.6	60.8	18.5	27	5.61	11.257	220	22	2.2	1125.7	1209466	1074.412366	10.74412366	112570	3.031
2006	Magura	55.8	78.9	43.7	50.3	70.27	9.566	7.934	62.5	61.5	9.86	31.3	16.9	10.391	201	20.1	2.01	1039.1	913263	878.8980849	8.788980849	103910	2.944
2006	Manikganj	53.6	80.3	39.3	48.9	71.19	9.233	7.841	67	59.9	12.3	28.6	18.9	13.837	64	6.4	0.64	1383.7	1400868	1012.407314	10.12407314	138370	3.005
2006	Maulvibazar	51	71.7	36	51.6	65.68	8.241	8.019	79.3	55.8	17.1	33.7	18.1	27.994	214	21.4	2.14	2799.4	1850171	660.9169822	6.609169822	279940	2.82
2006	Meherpur	52.9	77.8	38.4	49.4	69.55	9.062	7.878	61.4	62	7.11	29.7	14.2	7.516	312	31.2	3.12	751.6	653404	869.3507185	8.693507185	75160	2.939
2006	Munshiganj	54	77.1	42.5	48	69.16	9.909	7.783	64.6	60.8	18.5	27	5.61	10.043	27	2.7	0.27	1004.3	1434853	1428.709549	14.28709549	100430	3.155
2006	Mymensingh	46.1	68.1	32.6	44.1	63.38	7.757	7.527	83.5	54.5	27.5	19.6	15.8	43.946	121	12.1	1.21	4394.6	5029266	1144.419515	11.44419515	439460	3.059
2006	Naogaon	52.2	77.1	38.8	47.5	69.11	9.025	7.752	63.1	61.3	14	26.1	10.2	34.356	283	28.3	2.83	3435.6	2614806	761.0915124	7.610915124	343560	2.881
2006	Narail	55.8	78.9	43.7	50.3	70.27	9.566	7.934	62.5	61.5	9.86	31.3	16.9	9.68	307	30.7	3.07	968	743191	767.7592975	7.677592975	96800	2.885
2006	Narayanganj	52.8	75.5	38.2	50.9	68.13	8.576	7.973	70.5	58.7	26.9	32.4	35.7	6.844	17	1.7	0.17	684.4	2673311	3906.065167	39.06065167	68440	3.592
2006	Narsingdi	52.8	75.5	38.2	50.9	68.13	8.576	7.973	70.5	58.7	26.9	32.4	35.7	11.501	52	5.2	0.52	1150.1	2159748	1877.878445	18.77878445	115010	3.274
2006	Natore	51	75.6	37.5	46.7	68.16	9.222	7.7	66.5	60.1	23.9	24.6	13.7	19.002	220	22	2.2	1900.2	1691811	890.3331228	8.903331228	190020	2.95
2006	Nawabganj	52.2	77.1	38.8	47.5	69.11	9.025	7.752	63.1	61.3	14	26.1	10.2	17.025	320	32	3.2	1702.5	1610641	946.0446402	9.460446402	170250	2.976
2006	Netrakona	46.1	68.1	32.6	44.1	63.38	7.757	7.527	83.5	54.5	27.5	19.6	15.8	27.943	159	15.9	1.59	2794.3	2210357	791.0235121	7.910235121	279430	2.898
2006	Nilphamari	51.9	79.1	39.1	45.2	70.39	9.217	7.598	68.8	59.3	15.4	21.6	12.6	15.466	361	36.1	3.61	1546.6	1784372	1153.738523	11.53738523	154660	3.062
2006	Noakhali	50.1	70.9	36.2	49	65.16	8.038	7.848	83.7	54.4	45.9	28.8	19.5	36.859	190	19	1.9	3685.9	2976547	807.5495808	8.075495808	368590	2.907
2006	Pabna	51	75.6	37.5	46.7	68.16	9.222	7.7	66.5	60.1	23.9	24.6	13.7	23.761	161	16.1	1.61	2376.1	2462322	1036.287193	10.36287193	237610	3.015
2006	Panchagarh	51.9	79.1	39.1	45.2	70.39	9.217	7.598	68.8	59.3	15.4	21.6	12.6	14.046	444	44.4	4.44	1404.6	955922	680.5652855	6.805652855	140460	2.833
2006	Patuakhali	51.9	75.8	40.7	45.2	68.27	9.031	7.599	79.3	55.8	26.9	21.7	17	12.778	319	31.9	3.19	1277.8	1568164	1227.237439	12.27237439	127780	3.089
2006	Pirojpur	54.8	75.8	43.7	49.6	68.32	9.961	7.889	66.1	60.2	20.2	30	23.4	32.213	304	30.4	3.04	3221.3	1162790	360.9691739	3.609691739	322130	2.557
2006	Rajbari	53.6	80.3	39.3	48.9	71.19	9.233	7.841	67	59.9	12.3	28.6	18.9	10.923	136	13.6	1.36	1092.3	1048611	960.0027465	9.600027465	109230	2.982
2006	Rajshahi	52.2	77.1	38.8	47.5	69.11	9.025	7.752	63.1	61.3	14	26.1	10.2	24.254	258	25.8	2.58	2425.4	2558585	1054.912592	10.54912592	242540	3.023
2006	Rangamati	52	73.8	42.2	45.1	67.02	9.806	7.594	80.4	55.4	29.9	21.5	10.1	61.161	314	31.4	3.14	6116.1	578041	94.51137163	0.945113716	611610	1.975
2006	Rangpur	48.5	72.8	35.5	44.2	66.36	8.652	7.529	71.9	58.2	19.1	19.7	12	24.006	309	30.9	3.09	2400.6	2842132	1183.925685	11.83925685	240060	3.073
2006	Satkhira	53.4	76.5	41.5	48	68.74	9.347	7.782	71.9	58.2	24.1	26.9	30.4	11.741	238	23.8	2.38	1174.1	2016384	1717.386935	17.17386935	117410	3.235
2006	Shariatpur	54	77.1	42.5	48	69.16	9.909	7.783	64.6	60.8	18.5	27	5.61	38.173	343	34.3	3.43	3817.3	1171384	306.8619181	3.068619181	381730	2.487
2006	Sherpur	48.7	72.8	35	45.2	66.37	9.064	7.598	70.8	58.6	18.4	21.6	9.2	13.647	203	20.3	2.03	1364.7	1381191	1012.083974	10.12083974	136470	3.005
2006	Sirajganj	51	75.6	37.5	46.7	68.16	9.222	7.7	66.5	60.1	23.9	24.6	13.7	24.021	142	14.2	1.42	2402.1	3034639	1263.327505	12.63327505	240210	3.102
2006	Sunamganj	44.3	66.3	29.2	44.7	62.23	6.709	7.565	82.6	54.8	36.9	20.7	8.08	37.472	346	34.6	3.46	3747.2	2347455	626.4557536	6.264557536	374720	2.797
2006	Sylhet	51	71.7	36	51.6	65.68	8.241	8.019	79.3	55.8	17.1	33.7	18.1	34.521	248	24.8	2.48	3452.1	3124961	905.2347846	9.052347846	345210	2.957
2006	Tangail	48.7	72.8	35	45.2	66.37	9.064	7.598	70.8	58.6	18.4	21.6	9.2	34.143	98	9.8	0.98	3414.3	3611270	1057.689717	10.57689717	341430	3.024
2006	Thakurgaon	51.9	79.1	39.1	45.2	70.39	9.217	7.598	68.8	59.3	15.4	21.6	12.6	17.817	408	40.8	4.08	1781.7	1365135	766.1980131	7.661980131	178170	2.884
2007	Bagerhat	54.2	77.3	42.2	48.8	68.33	9.457	7.834	70.9	58.6	20.5	28.5	29.9	39.591	270	27	2.7	3959.1	1564233	395.0981284	3.950981284	395910	2.597
2007	Bandarban	46.3	72	31.4	43.9	64.96	7.541	7.511	103	49.4	36.3	19.2	4.04	44.79	311	31.1	3.11	4479	367205	81.98370172	0.819837017	447900	1.914
2007	Barguna	52.3	76	41.1	46	67.48	9.043	7.648	78	56.2	25.4	23.1	16.6	18.313	327	32.7	3.27	1831.3	913034	498.5715066	4.985715066	183130	2.698
2007	Barisal	55.4	76.3	44.3	50.3	67.67	9.978	7.933	65.5	60.4	18.2	31.3	24	27.845	185	18.5	1.85	2784.5	2431815	873.3399174	8.733399174	278450	2.941
2007	Bhola	52.3	76	41.1	46	67.48	9.043	7.648	78	56.2	25.4	23.1	16.6	34.035	317	31.7	3.17	3403.5	1822603	535.5084472	5.355084472	340350	2.729
2007	Bogra	51.6	74.5	39	47.2	66.54	9.119	7.73	64	61	14.1	25.5	11.2	28.987	228	22.8	2.28	2898.7	3389711	1169.390071	11.69390071	289870	3.068
2007	Brahamanbaria	53.4	75.1	40.7	49.8	66.93	9.099	7.901	81.7	55.1	28.5	30.4	15.4	18.812	107	10.7	1.07	1881.2	2781906	1478.793323	14.78793323	188120	3.17
2007	Chandpur	53.4	75.1	40.7	49.8	66.93	9.099	7.901	81.7	55.1	28.5	30.4	15.4	16.453	169	16.9	1.69	1645.3	2460130	1495.247067	14.95247067	164530	3.175
2007	Chittagong	55.6	75.9	41.5	54.7	67.42	8.308	8.229	68.4	59.4	20.6	39.8	48.1	52.829	295	29.5	2.95	5282.9	7525018	1424.410456	14.24410456	528290	3.154
2007	Chuadanga	53.8	78.6	39.3	50.3	69.14	9.18	7.934	60.5	62.3	6.65	31.3	15.2	11.741	267	26.7	2.67	1174.1	1128432	961.1038242	9.611038242	117410	2.983
2007	Comilla	53.4	75.1	40.7	49.8	66.93	9.099	7.901	81.7	55.1	28.5	30.4	15.4	31.463	94	9.4	0.94	3146.3	5284122	1679.47176	16.7947176	314630	3.225
2007	Cox's Bazar	46.3	72	31.4	43.9	64.96	7.541	7.511	103	49.4	36.3	19.2	4.04	24.919	388	38.8	3.88	2491.9	2173514	872.2316305	8.722316305	249190	2.941
2007	Dhaka	63.8	78.5	50.5	65.7	69.06	8.991	8.953	53.3	65.2	14.6	60.5	87.6	14.636	0	0	0	1463.6	10975724	7499.128177	74.99128177	146360	3.875
2007	Dinajpur	52.3	78.9	39.4	46.1	69.33	9.253	7.658	67.9	59.6	14.1	23.4	12.9	34.443	383	38.3	3.83	3444.3	2978469	864.7530703	8.647530703	344430	2.937
2007	Faridpur	53.5	80	38.8	49.3	70	9.106	7.87	67.4	59.7	10.9	29.5	15.1	20.529	145	14.5	1.45	2052.9	1930117	940.1904623	9.401904623	205290	2.973
2007	Feni	50.9	71.8	36.8	49.8	64.86	8.097	7.9	83.4	54.5	43.3	30.4	19.9	9.904	151	15.1	1.51	990.4	1418642	1432.392973	14.32392973	99040	3.156
2007	Gaibandha	51.6	74.5	39	47.2	66.54	9.119	7.73	64	61	14.1	25.5	11.2	21.148	301	30.1	3.01	2114.8	2384160	1127.369018	11.27369018	211480	3.052
2007	Gazipur	53.8	76.5	38.8	52.4	67.78	8.511	8.073	69.4	59	25.4	35.3	37.4	18.064	37	3.7	0.37	1806.4	2914592	1613.480957	16.13480957	180640	3.208
2007	Gopalganj	54.6	77.7	42.6	49.1	68.59	9.835	7.856	65.2	60.6	17.5	29.1	6.58	14.687	232	23.2	2.32	1468.7	1218618	829.7256077	8.297256077	146870	2.919
2007	Habiganj	45.5	67.6	30.6	45.6	62.17	6.965	7.621	83.2	54.6	33	22.4	8.55	26.366	179	17.9	1.79	2636.6	2043644	775.1058181	7.751058181	263660	2.889
2007	Jamalpur	49.5	72.6	36.1	46.1	65.35	9.183	7.659	69.5	59	17.7	23.4	9.95	10.124	280	28	2.8	1012.4	2316020	2287.653102	22.87653102	101240	3.359
2007	Jessore	56.1	79.1	43.8	50.8	69.46	9.582	7.97	62.2	61.6	8.88	32.3	16.4	21.152	181	18.1	1.81	2115.2	2765260	1307.327912	13.07327912	211520	3.116
2007	Jhalokati	55.4	76.3	44.3	50.3	67.67	9.978	7.933	65.5	60.4	18.2	31.3	24	26.069	273	27.3	2.73	2606.9	715364	274.4117534	2.744117534	260690	2.438
2007	Jhenaidah	53.8	78.6	39.3	50.3	69.14	9.18	7.934	60.5	62.3	6.65	31.3	15.2	7.068	290	29	2.9	706.8	1770037	2504.296831	25.04296831	70680	3.399
2007	Joypurhat	51.6	74.5	39	47.2	66.54	9.119	7.73	64	61	14.1	25.5	11.2	19.648	228	22.8	2.28	1964.8	925718	471.1512622	4.711512622	196480	2.673
2007	Khagrachhari	52.5	74.4	42.6	45.7	66.46	9.829	7.63	79.5	55.7	26.3	22.6	9.77	27.492	275	27.5	2.75	2749.2	604012	219.7046414	2.197046414	274920	2.342
2007	Khulna	54.2	77.3	42.2	48.8	68.33	9.457	7.834	70.9	58.6	20.5	28.5	29.9	43.944	271	27.1	2.71	4394.4	2433617	553.7996086	5.537996086	439440	2.743
2007	Kishoreganj	46.8	68.8	33.1	45	62.97	7.814	7.582	82.9	54.7	25.5	21.2	15.8	26.886	143	14.3	1.43	2688.6	2908412	1081.757048	10.81757048	268860	3.034
2007	Kurigram	49.5	73.9	36.5	45	66.15	8.763	7.581	70.2	58.8	16.6	21.2	12.4	22.45	350	35	3.5	2245	2045488	911.1305122	9.111305122	224500	2.96
2007	Kushtia	53.8	78.6	39.3	50.3	69.14	9.18	7.934	60.5	62.3	6.65	31.3	15.2	16.088	277	27.7	2.77	1608.8	1946655	1210.004351	12.10004351	160880	3.083
2007	Lakshmipur	50.9	71.8	36.8	49.8	64.86	8.097	7.9	83.4	54.5	43.3	30.4	19.9	14.404	216	21.6	2.16	1440.4	1705599	1184.114829	11.84114829	144040	3.073
2007	Lalmonirhat	49.5	73.9	36.5	45	66.15	8.763	7.581	70.2	58.8	16.6	21.2	12.4	12.474	346	34.6	3.46	1247.4	1250864	1002.776976	10.02776976	124740	3.001
2007	Madaripur	54.6	77.7	42.6	49.1	68.59	9.835	7.856	65.2	60.6	17.5	29.1	6.58	11.257	220	22	2.2	1125.7	1207427	1072.601048	10.72601048	112570	3.03
2007	Magura	56.1	79.1	43.8	50.8	69.46	9.582	7.97	62.2	61.6	8.88	32.3	16.4	10.391	201	20.1	2.01	1039.1	919943	885.3267251	8.853267251	103910	2.947
2007	Manikganj	53.5	80	38.8	49.3	70	9.106	7.87	67.4	59.7	10.9	29.5	15.1	13.837	64	6.4	0.64	1383.7	1407443	1017.159066	10.17159066	138370	3.007
2007	Maulvibazar	51.9	72.3	37	52.3	65.16	8.41	8.07	78.9	55.9	16.1	35.2	18.1	27.994	214	21.4	2.14	2799.4	1875920	670.1150246	6.701150246	279940	2.826
2007	Meherpur	53.8	78.6	39.3	50.3	69.14	9.18	7.934	60.5	62.3	6.65	31.3	15.2	7.516	312	31.2	3.12	751.6	657841	875.2541245	8.752541245	75160	2.942
2007	Munshiganj	54.6	77.7	42.6	49.1	68.59	9.835	7.856	65.2	60.6	17.5	29.1	6.58	10.043	27	2.7	0.27	1004.3	1445807	1439.616648	14.39616648	100430	3.158
2007	Mymensingh	46.8	68.8	33.1	45	62.97	7.814	7.582	82.9	54.7	25.5	21.2	15.8	43.946	121	12.1	1.21	4394.6	5076891	1155.256679	11.55256679	439460	3.063
2007	Naogaon	52.8	77.6	39.1	48.3	68.51	9.002	7.806	62.5	61.6	14	27.6	10.1	34.356	283	28.3	2.83	3435.6	2627638	764.8265223	7.648265223	343560	2.884
2007	Narail	56.1	79.1	43.8	50.8	69.46	9.582	7.97	62.2	61.6	8.88	32.3	16.4	9.68	307	30.7	3.07	968	743081	767.6456612	7.676456612	96800	2.885
2007	Narayanganj	53.8	76.5	38.8	52.4	67.78	8.511	8.073	69.4	59	25.4	35.3	37.4	6.844	17	1.7	0.17	684.4	2745755	4011.915546	40.11915546	68440	3.603
2007	Narsingdi	53.8	76.5	38.8	52.4	67.78	8.511	8.073	69.4	59	25.4	35.3	37.4	11.501	52	5.2	0.52	1150.1	2186719	1901.32945	19.0132945	115010	3.279
2007	Natore	51.5	76.2	37.7	47.5	67.65	9.118	7.753	66.6	60	21.5	26.1	14.5	19.002	220	22	2.2	1900.2	1705337	897.4513209	8.974513209	190020	2.953
2007	Nawabganj	52.8	77.6	39.1	48.3	68.51	9.002	7.806	62.5	61.6	14	27.6	10.1	17.025	320	32	3.2	1702.5	1628316	956.4264317	9.564264317	170250	2.981
2007	Netrakona	46.8	68.8	33.1	45	62.97	7.814	7.582	82.9	54.7	25.5	21.2	15.8	27.943	159	15.9	1.59	2794.3	2227976	797.328848	7.97328848	279430	2.902
2007	Nilphamari	52.3	78.9	39.4	46.1	69.33	9.253	7.658	67.9	59.6	14.1	23.4	12.9	15.466	361	36.1	3.61	1546.6	1805719	1167.541058	11.67541058	154660	3.067
2007	Noakhali	50.9	71.8	36.8	49.8	64.86	8.097	7.9	83.4	54.5	43.3	30.4	19.9	36.859	190	19	1.9	3685.9	3022002	819.8817114	8.198817114	368590	2.914
2007	Pabna	51.5	76.2	37.7	47.5	67.65	9.118	7.753	66.6	60	21.5	26.1	14.5	23.761	161	16.1	1.61	2376.1	2490148	1047.99798	10.4799798	237610	3.02
2007	Panchagarh	52.3	78.9	39.4	46.1	69.33	9.253	7.658	67.9	59.6	14.1	23.4	12.9	14.046	444	44.4	4.44	1404.6	968470	689.4987897	6.894987897	140460	2.839
2007	Patuakhali	52.3	76	41.1	46	67.48	9.043	7.648	78	56.2	25.4	23.1	16.6	12.778	319	31.9	3.19	1277.8	1570683	1229.208796	12.29208796	127780	3.09
2007	Pirojpur	55.4	76.3	44.3	50.3	67.67	9.978	7.933	65.5	60.4	18.2	31.3	24	32.213	304	30.4	3.04	3221.3	1159123	359.8308136	3.598308136	322130	2.556
2007	Rajbari	53.5	80	38.8	49.3	70	9.106	7.87	67.4	59.7	10.9	29.5	15.1	10.923	136	13.6	1.36	1092.3	1055240	966.0715921	9.660715921	109230	2.985
2007	Rajshahi	52.8	77.6	39.1	48.3	68.51	9.002	7.806	62.5	61.6	14	27.6	10.1	24.254	258	25.8	2.58	2425.4	2581992	1064.563371	10.64563371	242540	3.027
2007	Rangamati	52.5	74.4	42.6	45.7	66.46	9.829	7.63	79.5	55.7	26.3	22.6	9.77	61.161	314	31.4	3.14	6116.1	585274	95.693988	0.95693988	611610	1.981
2007	Rangpur	49.5	73.9	36.5	45	66.15	8.763	7.581	70.2	58.8	16.6	21.2	12.4	24.006	309	30.9	3.09	2400.6	2867740	1194.593018	11.94593018	240060	3.077
2007	Satkhira	54.2	77.3	42.2	48.8	68.33	9.457	7.834	70.9	58.6	20.5	28.5	29.9	11.741	238	23.8	2.38	1174.1	2022152	1722.299634	17.22299634	117410	3.236
2007	Shariatpur	54.6	77.7	42.6	49.1	68.59	9.835	7.856	65.2	60.6	17.5	29.1	6.58	38.173	343	34.3	3.43	3817.3	1175087	307.8319755	3.078319755	381730	2.488
2007	Sherpur	49.5	72.6	36.1	46.1	65.35	9.183	7.659	69.5	59	17.7	23.4	9.95	13.647	203	20.3	2.03	1364.7	1384702	1014.656701	10.14656701	136470	3.006
2007	Sirajganj	51.5	76.2	37.7	47.5	67.65	9.118	7.753	66.6	60	21.5	26.1	14.5	24.021	142	14.2	1.42	2402.1	3066419	1276.557595	12.76557595	240210	3.106
2007	Sunamganj	45.5	67.6	30.6	45.6	62.17	6.965	7.621	83.2	54.6	33	22.4	8.55	37.472	346	34.6	3.46	3747.2	2386982	637.0041631	6.370041631	374720	2.804
2007	Sylhet	51.9	72.3	37	52.3	65.16	8.41	8.07	78.9	55.9	16.1	35.2	18.1	34.521	248	24.8	2.48	3452.1	3206892	928.968454	9.28968454	345210	2.968
2007	Tangail	49.5	72.6	36.1	46.1	65.35	9.183	7.659	69.5	59	17.7	23.4	9.95	34.143	98	9.8	0.98	3414.3	3631787	1063.698855	10.63698855	341430	3.027
2007	Thakurgaon	52.3	78.9	39.4	46.1	69.33	9.253	7.658	67.9	59.6	14.1	23.4	12.9	17.817	408	40.8	4.08	1781.7	1378787	773.8603581	7.738603581	178170	2.889
2008	Bagerhat	54.6	78.3	42.1	49.5	68.8	9.291	7.881	69.8	58.9	17	30	29.4	39.591	270	27	2.7	3959.1	1549576	391.3960243	3.913960243	395910	2.593
2008	Bandarban	46.6	72.7	31.2	44.6	65.23	7.46	7.556	101	49.9	33.9	20.7	5.38	44.79	311	31.1	3.11	4479	375165	83.76088413	0.837608841	447900	1.923
2008	Barguna	52.5	76.4	40.6	46.6	67.57	8.795	7.691	76.7	56.6	24	24.6	16.2	18.313	327	32.7	3.27	1831.3	913284	498.7080216	4.987080216	183130	2.698
2008	Barisal	55.6	76.9	43.9	50.9	67.9	9.709	7.972	64.9	60.7	16.2	32.6	24.7	27.845	185	18.5	1.85	2784.5	2417338	868.1407793	8.681407793	278450	2.939
2008	Bhola	52.5	76.4	40.6	46.6	67.57	8.795	7.691	76.7	56.6	24	24.6	16.2	34.035	317	31.7	3.17	3403.5	1821602	535.2143382	5.352143382	340350	2.729
2008	Bogra	51.8	74.8	38.8	48	66.57	8.914	7.781	63.5	61.2	14.6	27.2	11.7	28.987	228	22.8	2.28	2898.7	3414293	1177.870425	11.77870425	289870	3.071
2008	Brahamanbaria	53.9	75.9	40.6	50.8	67.29	8.872	7.971	80.5	55.5	26	32.6	15.6	18.812	107	10.7	1.07	1881.2	2815431	1496.614395	14.96614395	188120	3.175
2008	Chandpur	53.9	75.9	40.6	50.8	67.29	8.872	7.971	80.5	55.5	26	32.6	15.6	16.453	169	16.9	1.69	1645.3	2463604	1497.358536	14.97358536	164530	3.175
2008	Chittagong	56.4	77.1	41.7	55.8	68.04	8.222	8.302	68	59.5	18.7	42.1	45.9	52.829	295	29.5	2.95	5282.9	7596396	1437.921596	14.37921596	528290	3.158
2008	Chuadanga	54.3	79.6	39.3	51.1	69.62	9.029	7.985	59.7	62.7	6.19	33	16.2	11.741	267	26.7	2.67	1174.1	1135799	967.3784175	9.673784175	117410	2.986
2008	Comilla	53.9	75.9	40.6	50.8	67.29	8.872	7.971	80.5	55.5	26	32.6	15.6	31.463	94	9.4	0.94	3146.3	5344219	1698.572609	16.98572609	314630	3.23
2008	Cox's Bazar	46.6	72.7	31.2	44.6	65.23	7.46	7.556	101	49.9	33.9	20.7	5.38	24.919	388	38.8	3.88	2491.9	2218477	890.2752919	8.902752919	249190	2.95
2008	Dhaka	64.4	79.6	50.2	66.8	69.63	8.728	9.03	53.2	65.3	13.3	62.9	88.5	14.636	0	0	0	1463.6	11317471	7732.625717	77.32625717	146360	3.888
2008	Dinajpur	52.4	78.9	38.8	46.9	69.18	9.023	7.713	66.9	59.9	12.9	25.2	13.2	34.443	383	38.3	3.83	3444.3	3000656	871.1947275	8.711947275	344430	2.94
2008	Faridpur	52.9	79.8	37.5	49.7	69.72	8.723	7.893	67.7	59.6	9.54	30.3	11.4	20.529	145	14.5	1.45	2052.9	1937520	943.7965804	9.437965804	205290	2.975
2008	Feni	51.2	72.9	36.5	50.5	65.39	7.922	7.948	83	54.6	40.6	31.9	20.4	9.904	151	15.1	1.51	990.4	1432694	1446.581179	14.46581179	99040	3.16
2008	Gaibandha	51.8	74.8	38.8	48	66.57	8.914	7.781	63.5	61.2	14.6	27.2	11.7	21.148	301	30.1	3.01	2114.8	2398019	1133.922357	11.33922357	211480	3.055
2008	Gazipur	54.4	77.5	38.7	53.8	68.3	8.205	8.168	68.4	59.4	23.9	38.2	39.1	18.064	37	3.7	0.37	1806.4	3056376	1691.970771	16.91970771	180640	3.228
2008	Gopalganj	54.8	78.5	41.8	50.1	68.92	9.483	7.924	65.7	60.3	16.4	31.2	7.55	14.687	232	23.2	2.32	1468.7	1213599	826.3082999	8.263082999	146870	2.917
2008	Habiganj	46.4	69	31.2	46.3	62.91	7.009	7.672	83.7	54.4	29.1	24	9.01	26.366	179	17.9	1.79	2636.6	2068929	784.6958204	7.846958204	263660	2.895
2008	Jamalpur	49.9	72.6	36.3	47	65.18	9.033	7.715	68.3	59.5	16.9	25.3	10.7	10.124	280	28	2.8	1012.4	2324363	2295.893915	22.95893915	101240	3.361
2008	Jessore	56	79.5	43	51.3	69.56	9.323	8	61.8	61.8	7.89	33.4	16	21.152	181	18.1	1.81	2115.2	2782713	1315.579141	13.15579141	211520	3.119
2008	Jhalokati	55.6	76.9	43.9	50.9	67.9	9.709	7.972	64.9	60.7	16.2	32.6	24.7	26.069	273	27.3	2.73	2606.9	710833	272.6736737	2.726736737	260690	2.436
2008	Jhenaidah	54.3	79.6	39.3	51.1	69.62	9.029	7.985	59.7	62.7	6.19	33	16.2	7.068	290	29	2.9	706.8	1781681	2520.771081	25.20771081	70680	3.402
2008	Joypurhat	51.8	74.8	38.8	48	66.57	8.914	7.781	63.5	61.2	14.6	27.2	11.7	19.648	228	22.8	2.28	1964.8	928327	472.4791327	4.724791327	196480	2.674
2008	Khagrachhari	52.7	75.1	42.2	46.2	66.76	9.569	7.661	78.7	56	22.8	23.7	9.42	27.492	275	27.5	2.75	2749.2	610500	222.0646006	2.220646006	274920	2.346
2008	Khulna	54.6	78.3	42.1	49.5	68.8	9.291	7.881	69.8	58.9	17	30	29.4	43.944	271	27.1	2.71	4394.4	2416696	549.949026	5.49949026	439440	2.74
2008	Kishoreganj	47.1	69.7	32.8	45.7	63.38	7.644	7.631	82.4	54.8	23.6	22.9	15.8	26.886	143	14.3	1.43	2688.6	2927831	1088.979766	10.88979766	268860	3.037
2008	Kurigram	50.1	75.1	36.6	45.7	66.8	8.617	7.628	68.4	59.4	14	22.8	12.8	22.45	350	35	3.5	2245	2064944	919.796882	9.19796882	224500	2.964
2008	Kushtia	54.3	79.6	39.3	51.1	69.62	9.029	7.985	59.7	62.7	6.19	33	16.2	16.088	277	27.7	2.77	1608.8	1959072	1217.722526	12.17722526	160880	3.086
2008	Lakshmipur	51.2	72.9	36.5	50.5	65.39	7.922	7.948	83	54.6	40.6	31.9	20.4	14.404	216	21.6	2.16	1440.4	1722780	1196.042766	11.96042766	144040	3.078
2008	Lalmonirhat	50.1	75.1	36.6	45.7	66.8	8.617	7.628	68.4	59.4	14	22.8	12.8	12.474	346	34.6	3.46	1247.4	1260278	1010.323874	10.10323874	124740	3.004
2008	Madaripur	54.8	78.5	41.8	50.1	68.92	9.483	7.924	65.7	60.3	16.4	31.2	7.55	11.257	220	22	2.2	1125.7	1203698	1069.288443	10.69288443	112570	3.029
2008	Magura	56	79.5	43	51.3	69.56	9.323	8	61.8	61.8	7.89	33.4	16	10.391	201	20.1	2.01	1039.1	925398	890.5764604	8.905764604	103910	2.95
2008	Manikganj	52.9	79.8	37.5	49.7	69.72	8.723	7.893	67.7	59.6	9.54	30.3	11.4	13.837	64	6.4	0.64	1383.7	1412244	1020.628749	10.20628749	138370	3.009
2008	Maulvibazar	52.4	73	37.2	53	65.48	8.33	8.116	78.5	56	15.2	36.7	18.1	27.994	214	21.4	2.14	2799.4	1899473	678.5286133	6.785286133	279940	2.832
2008	Meherpur	54.3	79.6	39.3	51.1	69.62	9.029	7.985	59.7	62.7	6.19	33	16.2	7.516	312	31.2	3.12	751.6	661372	879.9521022	8.799521022	75160	2.944
2008	Munshiganj	54.8	78.5	41.8	50.1	68.92	9.483	7.924	65.7	60.3	16.4	31.2	7.55	10.043	27	2.7	0.27	1004.3	1454900	1448.670716	14.48670716	100430	3.161
2008	Mymensingh	47.1	69.7	32.8	45.7	63.38	7.644	7.631	82.4	54.8	23.6	22.9	15.8	43.946	121	12.1	1.21	4394.6	5118091	1164.631821	11.64631821	439460	3.066
2008	Naogaon	52.9	78.3	38.6	49.1	68.8	8.723	7.854	61.8	61.8	14.1	29.2	10.1	34.356	283	28.3	2.83	3435.6	2636874	767.5148446	7.675148446	343560	2.885
2008	Narail	56	79.5	43	51.3	69.56	9.323	8	61.8	61.8	7.89	33.4	16	9.68	307	30.7	3.07	968	741938	766.464876	7.66464876	96800	2.884
2008	Narayanganj	54.4	77.5	38.7	53.8	68.3	8.205	8.168	68.4	59.4	23.9	38.2	39.1	6.844	17	1.7	0.17	684.4	2816644	4115.493863	41.15493863	68440	3.614
2008	Narsingdi	54.4	77.5	38.7	53.8	68.3	8.205	8.168	68.4	59.4	23.9	38.2	39.1	11.501	52	5.2	0.52	1150.1	2210996	1922.438049	19.22438049	115010	3.284
2008	Natore	51.7	77.1	37.1	48.3	68.01	8.758	7.8	66.6	60	19	27.7	15.4	19.002	220	22	2.2	1900.2	1716591	903.3738554	9.033738554	190020	2.956
2008	Nawabganj	52.9	78.3	38.6	49.1	68.8	8.723	7.854	61.8	61.8	14.1	29.2	10.1	17.025	320	32	3.2	1702.5	1643918	965.5906021	9.655906021	170250	2.985
2008	Netrakona	47.1	69.7	32.8	45.7	63.38	7.644	7.631	82.4	54.8	23.6	22.9	15.8	27.943	159	15.9	1.59	2794.3	2242638	802.5759582	8.025759582	279430	2.904
2008	Nilphamari	52.4	78.9	38.8	46.9	69.18	9.023	7.713	66.9	59.9	12.9	25.2	13.2	15.466	361	36.1	3.61	1546.6	1824878	1179.928876	11.79928876	154660	3.072
2008	Noakhali	51.2	72.9	36.5	50.5	65.39	7.922	7.948	83	54.6	40.6	31.9	20.4	36.859	190	19	1.9	3685.9	3064192	831.3280339	8.313280339	368590	2.92
2008	Pabna	51.7	77.1	37.1	48.3	68.01	8.758	7.8	66.6	60	19	27.7	15.4	23.761	161	16.1	1.61	2376.1	2514896	1058.413366	10.58413366	237610	3.025
2008	Panchagarh	52.4	78.9	38.8	46.9	69.18	9.023	7.713	66.9	59.9	12.9	25.2	13.2	14.046	444	44.4	4.44	1404.6	979836	697.5907732	6.975907732	140460	2.844
2008	Patuakhali	52.5	76.4	40.6	46.6	67.57	8.795	7.691	76.7	56.6	24	24.6	16.2	12.778	319	31.9	3.19	1277.8	1571072	1229.513226	12.29513226	127780	3.09
2008	Pirojpur	55.6	76.9	43.9	50.9	67.9	9.709	7.972	64.9	60.7	16.2	32.6	24.7	32.213	304	30.4	3.04	3221.3	1153835	358.1892404	3.581892404	322130	2.554
2008	Rajbari	52.9	79.8	37.5	49.7	69.72	8.723	7.893	67.7	59.6	9.54	30.3	11.4	10.923	136	13.6	1.36	1092.3	1060461	970.8514144	9.708514144	109230	2.987
2008	Rajshahi	52.9	78.3	38.6	49.1	68.8	8.723	7.854	61.8	61.8	14.1	29.2	10.1	24.254	258	25.8	2.58	2425.4	2602034	1072.82675	10.7282675	242540	3.031
2008	Rangamati	52.7	75.1	42.2	46.2	66.76	9.569	7.661	78.7	56	22.8	23.7	9.42	61.161	314	31.4	3.14	6116.1	591837	96.76705744	0.967670574	611610	1.986
2008	Rangpur	50.1	75.1	36.6	45.7	66.8	8.617	7.628	68.4	59.4	14	22.8	12.8	24.006	309	30.9	3.09	2400.6	2889624	1203.709073	12.03709073	240060	3.081
2008	Satkhira	54.6	78.3	42.1	49.5	68.8	9.291	7.881	69.8	58.9	17	30	29.4	11.741	238	23.8	2.38	1174.1	2025118	1724.825824	17.24825824	117410	3.237
2008	Shariatpur	54.8	78.5	41.8	50.1	68.92	9.483	7.924	65.7	60.3	16.4	31.2	7.55	38.173	343	34.3	3.43	3817.3	1177229	308.3931051	3.083931051	381730	2.489
2008	Sherpur	49.9	72.6	36.3	47	65.18	9.033	7.715	68.3	59.5	16.9	25.3	10.7	13.647	203	20.3	2.03	1364.7	1386290	1015.820327	10.15820327	136470	3.007
2008	Sirajganj	51.7	77.1	37.1	48.3	68.01	8.758	7.8	66.6	60	19	27.7	15.4	24.021	142	14.2	1.42	2402.1	3094335	1288.179093	12.88179093	240210	3.11
2008	Sunamganj	46.4	69	31.2	46.3	62.91	7.009	7.672	83.7	54.4	29.1	24	9.01	37.472	346	34.6	3.46	3747.2	2423932	646.8648591	6.468648591	374720	2.811
2008	Sylhet	52.4	73	37.2	53	65.48	8.33	8.116	78.5	56	15.2	36.7	18.1	34.521	248	24.8	2.48	3452.1	3287052	952.1891023	9.521891023	345210	2.979
2008	Tangail	49.9	72.6	36.3	47	65.18	9.033	7.715	68.3	59.5	16.9	25.3	10.7	34.143	98	9.8	0.98	3414.3	3647491	1068.298333	10.68298333	341430	3.029
2008	Thakurgaon	52.4	78.9	38.8	46.9	69.18	9.023	7.713	66.9	59.9	12.9	25.2	13.2	17.817	408	40.8	4.08	1781.7	1390652	780.5197283	7.805197283	178170	2.892
2009	Bagerhat	55.7	79.1	43.7	49.9	69.18	9.023	7.713	68.8	59.3	13.5	31.6	28.9	39.591	270	27	2.7	3959.1	1535887	387.9384203	3.879384203	395910	2.589
2009	Bandarban	47.5	73.2	32.6	45	69.29	9.966	7.911	98.9	50.3	31.5	22.2	6.73	44.79	311	31.1	3.11	4479	383461	85.61308328	0.856130833	447900	1.933
2009	Barguna	53.2	76.6	41.7	47	65.52	8.056	7.586	75.4	57.1	22.5	26	15.9	18.313	327	32.7	3.27	1831.3	913959	499.0766122	4.990766122	183130	2.698
2009	Barisal	56.4	77.3	45.4	51.2	67.68	9.343	7.718	64.3	60.9	14.3	33.9	25.3	27.845	185	18.5	1.85	2784.5	2404258	863.4433471	8.634433471	278450	2.936
2009	Bhola	53.2	76.6	41.7	47	68.16	10.32	7.993	75.4	57.1	22.5	26	15.9	34.035	317	31.7	3.17	3403.5	1821456	535.1714412	5.351714412	340350	2.728
2009	Bogra	52.7	74.9	40.3	48.5	67.68	9.343	7.718	62.9	61.4	15.2	28.8	12.2	28.987	228	22.8	2.28	2898.7	3440610	1186.949322	11.86949322	289870	3.074
2009	Brahamanbaria	55	76.6	42.1	51.7	66.61	9.516	7.816	79.2	55.8	23.6	34.8	15.8	18.812	107	10.7	1.07	1881.2	2850601	1515.309909	15.15309909	188120	3.181
2009	Chandpur	55	76.6	42.1	51.7	67.67	9.45	8.024	79.2	55.8	23.6	34.8	15.8	16.453	169	16.9	1.69	1645.3	2468299	1500.212119	15.00212119	164530	3.176
2009	Chittagong	57.7	78.2	43.3	56.7	67.67	9.45	8.024	67.6	59.7	16.8	44.4	43.6	52.829	295	29.5	2.95	5282.9	7672768	1452.37805	14.5237805	528290	3.162
2009	Chuadanga	55.4	80.5	41.1	51.6	68.68	8.882	8.358	58.8	63	5.73	34.6	17.1	11.741	267	26.7	2.67	1174.1	1143710	974.1163444	9.741163444	117410	2.989
2009	Comilla	55	76.6	42.1	51.7	70.12	9.697	8.018	79.2	55.8	23.6	34.8	15.8	31.463	94	9.4	0.94	3146.3	5408415	1718.976258	17.18976258	314630	3.235
2009	Cox's Bazar	47.5	73.2	32.6	45	67.67	9.45	8.024	98.9	50.3	31.5	22.2	6.73	24.919	388	38.8	3.88	2491.9	2265289	909.0609575	9.090609575	249190	2.959
2009	Dhaka	65.4	80.6	51.3	67.7	65.52	8.056	7.586	53.2	65.3	12.1	65.3	89.4	14.636	0	0	0	1463.6	11681314	7981.220279	79.81220279	146360	3.902
2009	Dinajpur	53.1	78.8	39.9	47.5	70.21	9.257	9.087	66	60.2	11.6	27	13.4	34.443	383	38.3	3.83	3444.3	3024307	878.0614348	8.780614348	344430	2.944
2009	Faridpur	53.1	79.4	37.9	49.8	69.05	9.61	7.751	68.1	59.5	8.13	31.2	7.57	20.529	145	14.5	1.45	2052.9	1945982	947.9185542	9.479185542	205290	2.977
2009	Feni	52.2	73.8	37.8	51	69.47	9.131	7.899	82.7	54.8	38	33.5	20.9	9.904	151	15.1	1.51	990.4	1447566	1461.597334	14.61597334	99040	3.165
2009	Gaibandha	52.7	74.9	40.3	48.5	65.93	8.465	7.978	62.9	61.4	15.2	28.8	12.2	21.148	301	30.1	3.01	2114.8	2413032	1141.021373	11.41021373	211480	3.057
2009	Gazipur	55.6	78.4	40	55	66.61	9.516	7.816	67.3	59.8	22.4	41.1	40.9	18.064	37	3.7	0.37	1806.4	3208132	1775.980957	17.75980957	180640	3.249
2009	Gopalganj	55.6	79.1	42.8	50.9	68.84	8.642	8.244	66.3	60.1	15.4	33.4	8.52	14.687	232	23.2	2.32	1468.7	1209193	823.3083679	8.233083679	146870	2.916
2009	Habiganj	47.8	70.2	33.1	46.8	69.26	9.99	7.974	84.3	54.3	25.2	25.7	9.48	26.366	179	17.9	1.79	2636.6	2095416	794.7417128	7.947417128	263660	2.9
2009	Jamalpur	50.9	72.4	38.3	47.6	63.66	7.69	7.706	67	59.9	16.2	27.1	11.5	10.124	280	28	2.8	1012.4	2333812	2305.227183	23.05227183	101240	3.363
2009	Jessore	56.5	79.8	44	51.5	65.04	9.702	7.754	61.5	61.9	6.91	34.5	15.5	21.152	181	18.1	1.81	2115.2	2801501	1324.461517	13.24461517	211520	3.122
2009	Jhalokati	56.4	77.3	45.4	51.2	69.68	9.909	8.013	64.3	60.9	14.3	33.9	25.3	26.069	273	27.3	2.73	2606.9	706695	271.0863478	2.710863478	260690	2.433
2009	Jhenaidah	55.4	80.5	41.1	51.6	68.16	10.32	7.993	58.8	63	5.73	34.6	17.1	7.068	290	29	2.9	706.8	1794170	2538.44086	25.3844086	70680	3.405
2009	Joypurhat	52.7	74.9	40.3	48.5	70.12	9.697	8.018	62.9	61.4	15.2	28.8	12.2	19.648	228	22.8	2.28	1964.8	931378	474.0319625	4.740319625	196480	2.676
2009	Khagrachhari	53.4	75.6	43.5	46.4	66.61	9.516	7.816	77.8	56.3	19.2	24.8	9.08	27.492	275	27.5	2.75	2749.2	617351	224.5565983	2.245565983	274920	2.351
2009	Khulna	55.7	79.1	43.7	49.9	67.08	10.18	7.675	68.8	59.3	13.5	31.6	28.9	43.944	271	27.1	2.71	4394.4	2401445	546.4784726	5.464784726	439440	2.738
2009	Kishoreganj	48	70.4	34	46.2	69.29	9.966	7.911	81.8	55	21.6	24.5	15.8	26.886	143	14.3	1.43	2688.6	2948732	1096.753701	10.96753701	268860	3.04
2009	Kurigram	51.3	76.2	38.3	46.1	63.8	8.168	7.664	66.7	60.1	11.4	24.3	13.2	22.45	350	35	3.5	2245	2085512	928.9585746	9.289585746	224500	2.968
2009	Kushtia	55.4	80.5	41.1	51.6	67.46	9.253	7.658	58.8	63	5.73	34.6	17.1	16.088	277	27.7	2.77	1608.8	1972473	1226.052337	12.26052337	160880	3.089
2009	Lakshmipur	52.2	73.8	37.8	51	70.12	9.697	8.018	82.7	54.8	38	33.5	20.9	14.404	216	21.6	2.16	1440.4	1740946	1208.65454	12.0865454	144040	3.082
2009	Lalmonirhat	51.3	76.2	38.3	46.1	65.93	8.465	7.978	66.7	60.1	11.4	24.3	13.2	12.474	346	34.6	3.46	1247.4	1270302	1018.359788	10.18359788	124740	3.008
2009	Madaripur	55.6	79.1	42.8	50.9	67.46	9.253	7.658	66.3	60.1	15.4	33.4	8.52	11.257	220	22	2.2	1125.7	1200532	1066.475971	10.66475971	112570	3.028
2009	Magura	56.5	79.8	44	51.5	69.26	9.99	7.974	61.5	61.9	6.91	34.5	15.5	10.391	201	20.1	2.01	1039.1	931290	896.246752	8.96246752	103910	2.952
2009	Manikganj	53.1	79.4	37.9	49.8	69.68	9.909	8.013	68.1	59.5	8.13	31.2	7.57	13.837	64	6.4	0.64	1383.7	1417832	1024.667197	10.24667197	138370	3.011
2009	Maulvibazar	53.5	73.6	39	53.5	69.47	9.131	7.899	78.1	56.1	14.3	38.3	18.1	27.994	214	21.4	2.14	2799.4	1924177	687.3533614	6.873533614	279940	2.837
2009	Meherpur	55.4	80.5	41.1	51.6	65.81	9.006	8.145	58.8	63	5.73	34.6	17.1	7.516	312	31.2	3.12	751.6	665213	885.0625333	8.850625333	75160	2.947
2009	Munshiganj	55.6	79.1	42.8	50.9	70.12	9.697	8.018	66.3	60.1	15.4	33.4	8.52	10.043	27	2.7	0.27	1004.3	1464764	1458.492482	14.58492482	100430	3.164
2009	Mymensingh	48	70.4	34	46.2	69.26	9.99	7.974	81.8	55	21.6	24.5	15.8	43.946	121	12.1	1.21	4394.6	5162062	1174.63751	11.7463751	439460	3.07
2009	Naogaon	53.7	78.8	39.7	49.5	63.8	8.168	7.664	61.2	62	14.1	30.8	10.1	34.356	283	28.3	2.83	3435.6	2647337	770.5603097	7.705603097	343560	2.887
2009	Narail	56.5	79.8	44	51.5	69.1	9.234	7.885	61.5	61.9	6.91	34.5	15.5	9.68	307	30.7	3.07	968	741134	765.6342975	7.656342975	96800	2.884
2009	Narayanganj	55.6	78.4	40	55	69.68	9.909	8.013	67.3	59.8	22.4	41.1	40.9	6.844	17	1.7	0.17	684.4	2890733	4223.747808	42.23747808	68440	3.626
2009	Narsingdi	55.6	78.4	40	55	68.84	8.642	8.244	67.3	59.8	22.4	41.1	40.9	11.501	52	5.2	0.52	1150.1	2236506	1944.618729	19.44618729	115010	3.289
2009	Natore	52.5	77.7	38.2	48.7	68.84	8.642	8.244	66.7	60	16.5	29.3	16.2	19.002	220	22	2.2	1900.2	1728663	909.7268709	9.097268709	190020	2.959
2009	Nawabganj	53.7	78.8	39.7	49.5	68.39	9.191	7.831	61.2	62	14.1	30.8	10.1	17.025	320	32	3.2	1702.5	1660381	975.2604993	9.752604993	170250	2.989
2009	Netrakona	48	70.4	34	46.2	69.1	9.234	7.885	81.8	55	21.6	24.5	15.8	27.943	159	15.9	1.59	2794.3	2258382	808.2102852	8.082102852	279430	2.908
2009	Nilphamari	53.1	78.8	39.9	47.5	63.8	8.168	7.664	66	60.2	11.6	27	13.4	15.466	361	36.1	3.61	1546.6	1845083	1192.993017	11.92993017	154660	3.077
2009	Noakhali	52.2	73.8	37.8	51	69.05	9.61	7.751	82.7	54.8	38	33.5	20.9	36.859	190	19	1.9	3685.9	3108479	843.3432812	8.433432812	368590	2.926
2009	Pabna	52.5	77.7	38.2	48.7	65.93	8.465	7.978	66.7	60	16.5	29.3	16.2	23.761	161	16.1	1.61	2376.1	2541045	1069.418375	10.69418375	237610	3.029
2009	Panchagarh	53.1	78.8	39.9	47.5	68.39	9.191	7.831	66	60.2	11.6	27	13.4	14.046	444	44.4	4.44	1404.6	991753	706.0750392	7.060750392	140460	2.849
2009	Patuakhali	53.2	76.6	41.7	47	69.05	9.61	7.751	75.4	57.1	22.5	26	15.9	12.778	319	31.9	3.19	1277.8	1572224	1230.414775	12.30414775	127780	3.09
2009	Pirojpur	56.4	77.3	45.4	51.2	67.68	9.343	7.718	64.3	60.9	14.3	33.9	25.3	32.213	304	30.4	3.04	3221.3	1149120	356.7255456	3.567255456	322130	2.552
2009	Rajbari	53.1	79.4	37.9	49.8	68.16	10.32	7.993	68.1	59.5	8.13	31.2	7.57	10.923	136	13.6	1.36	1092.3	1066194	976.0999725	9.760999725	109230	2.989
2009	Rajshahi	53.7	78.8	39.7	49.5	69.47	9.131	7.899	61.2	62	14.1	30.8	10.1	24.254	258	25.8	2.58	2425.4	2623389	1081.631483	10.81631483	242540	3.034
2009	Rangamati	53.4	75.6	43.5	46.4	69.1	9.234	7.885	77.8	56.3	19.2	24.8	9.08	61.161	314	31.4	3.14	6116.1	598776	97.90160396	0.97901604	611610	1.991
2009	Rangpur	51.3	76.2	38.3	46.1	67.08	10.18	7.675	66.7	60.1	11.4	24.3	13.2	24.006	309	30.9	3.09	2400.6	2912973	1213.435391	12.13435391	240060	3.084
2009	Satkhira	55.7	79.1	43.7	49.9	67.46	9.253	7.658	68.8	59.3	13.5	31.6	28.9	11.741	238	23.8	2.38	1174.1	2029013	1728.143259	17.28143259	117410	3.238
2009	Shariatpur	55.6	79.1	42.8	50.9	69.29	9.966	7.911	66.3	60.1	15.4	33.4	8.52	38.173	343	34.3	3.43	3817.3	1179956	309.1074843	3.091074843	381730	2.49
2009	Sherpur	50.9	72.4	38.3	47.6	69.26	9.99	7.974	67	59.9	16.2	27.1	11.5	13.647	203	20.3	2.03	1364.7	1388520	1017.454386	10.17454386	136470	3.008
2009	Sirajganj	52.5	77.7	38.2	48.7	65.04	9.702	7.754	66.7	60	16.5	29.3	16.2	24.021	142	14.2	1.42	2402.1	3123904	1300.488739	13.00488739	240210	3.114
2009	Sunamganj	47.8	70.2	33.1	46.8	68.39	9.191	7.831	84.3	54.3	25.2	25.7	9.48	37.472	346	34.6	3.46	3747.2	2462513	657.1608134	6.571608134	374720	2.818
2009	Sylhet	53.5	73.6	39	53.5	63.66	7.69	7.706	78.1	56.1	14.3	38.3	18.1	34.521	248	24.8	2.48	3452.1	3371021	976.5131369	9.765131369	345210	2.99
2009	Tangail	50.9	72.4	38.3	47.6	65.81	9.006	8.145	67	59.9	16.2	27.1	11.5	34.143	98	9.8	0.98	3414.3	3665021	1073.432622	10.73432622	341430	3.031
2009	Thakurgaon	53.1	78.8	39.9	47.5	65.04	9.702	7.754	66	60.2	11.6	27	13.4	17.817	408	40.8	4.08	1781.7	1403208	787.5669305	7.875669305	178170	2.896
2010	Bagerhat	56.9	78	46.7	50.5	69.05	9.61	7.751	67.8	59.6	9.97	33.1	28.5	39.591	270	27	2.7	3959.1	1523011	384.686166	3.84686166	395910	2.585
2010	Bandarban	48.5	71.8	34.9	45.5	66.67	8.417	7.619	97	50.8	29.2	23.8	8.07	44.79	311	31.1	3.11	4479	392103	87.54253182	0.875425318	447900	1.942
2010	Barguna	54	74.9	44.3	47.5	68.67	9.61	7.749	74.1	57.5	21.1	27.5	15.5	18.313	327	32.7	3.27	1831.3	915007	499.6488833	4.996488833	183130	2.699
2010	Barisal	57.4	75.8	48.3	51.6	69.3	10.62	8.019	63.7	61.1	12.3	35.2	26	27.845	185	18.5	1.85	2784.5	2392355	859.168612	8.59168612	278450	2.934
2010	Bhola	54	74.9	44.3	47.5	68.67	9.61	7.749	74.1	57.5	21.1	27.5	15.5	34.035	317	31.7	3.17	3403.5	1822065	535.3503746	5.353503746	340350	2.729
2010	Bogra	53.7	73.1	43.2	49.1	67.53	9.835	7.855	62.3	61.6	15.7	30.5	12.8	28.987	228	22.8	2.28	2898.7	3468542	1196.585366	11.96585366	289870	3.078
2010	Brahamanbaria	56.3	75.3	45.1	52.5	68.93	9.744	8.083	77.9	56.2	21.1	37	16	18.812	107	10.7	1.07	1881.2	2887386	1534.863917	15.34863917	188120	3.186
2010	Chandpur	56.3	75.3	45.1	52.5	68.93	9.744	8.083	77.9	56.2	21.1	37	16	16.453	169	16.9	1.69	1645.3	2474055	1503.71057	15.0371057	164530	3.177
2010	Chittagong	59.2	77.3	46.5	57.6	70.22	9.283	8.418	67.2	59.8	14.9	46.7	41.3	52.829	295	29.5	2.95	5282.9	7753986	1467.751803	14.67751803	528290	3.167
2010	Chuadanga	56.7	79.3	44.2	52.1	71.54	10.08	8.056	58	63.3	5.27	36.3	18.1	11.741	267	26.7	2.67	1174.1	1152113	981.2733157	9.812733157	117410	2.992
2010	Comilla	56.3	75.3	45.1	52.5	68.93	9.744	8.083	77.9	56.2	21.1	37	16	31.463	94	9.4	0.94	3146.3	5476650	1740.663637	17.40663637	314630	3.241
2010	Cox's Bazar	48.5	71.8	34.9	45.5	66.67	8.417	7.619	97	50.8	29.2	23.8	8.07	24.919	388	38.8	3.88	2491.9	2313993	928.6058831	9.286058831	249190	2.968
2010	Dhaka	66.8	79.6	54.5	68.7	71.72	9.504	9.151	53.1	65.3	10.8	67.7	90.3	14.636	0	0	0	1463.6	12068836	8245.993441	82.45993441	146360	3.916
2010	Dinajpur	53.9	76.7	42.4	48.2	69.83	9.909	7.794	65.1	60.6	10.3	28.7	13.7	34.443	383	38.3	3.83	3444.3	3049332	885.3270621	8.853270621	344430	2.947
2010	Faridpur	53.3	77.1	39.4	49.9	70.12	9.254	7.91	68.4	59.4	6.73	32.1	3.79	20.529	145	14.5	1.45	2052.9	1955419	952.5154659	9.525154659	205290	2.979
2010	Feni	53.3	72.8	40.3	51.5	67.34	8.755	8.013	82.3	54.9	35.4	35	21.3	9.904	151	15.1	1.51	990.4	1463204	1477.386914	14.77386914	99040	3.169
2010	Gaibandha	53.7	73.1	43.2	49.1	67.53	9.835	7.855	62.3	61.6	15.7	30.5	12.8	21.148	301	30.1	3.01	2114.8	2429089	1148.614053	11.48614053	211480	3.06
2010	Gazipur	57	77.3	42.7	56.2	70.27	8.814	8.326	66.2	60.2	20.9	44	42.6	18.064	37	3.7	0.37	1806.4	3370791	1866.026904	18.66026904	180640	3.271
2010	Gopalganj	56.6	77.7	45.2	51.7	70.51	10.19	8.029	66.9	59.9	14.3	35.5	9.48	14.687	232	23.2	2.32	1468.7	1205299	820.6570436	8.206570436	146870	2.914
2010	Habiganj	49.3	69.6	36.2	47.4	65.25	8.153	7.745	84.8	54.1	21.3	27.4	9.95	26.366	179	17.9	1.79	2636.6	2123067	805.2290829	8.052290829	263660	2.906
2010	Jamalpur	52	70.4	41.5	48.2	65.74	10.09	7.797	65.7	60.4	15.5	28.9	12.2	10.124	280	28	2.8	1012.4	2344262	2315.54919	23.1554919	101240	3.365
2010	Jessore	57.2	78	46.5	51.7	70.71	10.2	8.03	61.1	62	5.93	35.5	15	21.152	181	18.1	1.81	2115.2	2821508	1333.920197	13.33920197	211520	3.125
2010	Jhalokati	57.4	75.8	48.3	51.6	69.3	10.62	8.019	63.7	61.1	12.3	35.2	26	26.069	273	27.3	2.73	2606.9	702884	269.6244582	2.696244582	260690	2.431
2010	Jhenaidah	56.7	79.3	44.2	52.1	71.54	10.08	8.056	58	63.3	5.27	36.3	18.1	7.068	290	29	2.9	706.8	1807463	2557.248161	25.57248161	70680	3.408
2010	Joypurhat	53.7	73.1	43.2	49.1	67.53	9.835	7.855	62.3	61.6	15.7	30.5	12.8	19.648	228	22.8	2.28	1964.8	934827	475.7873575	4.757873575	196480	2.677
2010	Khagrachhari	54.3	74.3	46.3	46.7	68.28	10.48	7.694	76.9	56.6	15.7	25.9	8.73	27.492	275	27.5	2.75	2749.2	624567	227.1813619	2.271813619	274920	2.356
2010	Khulna	56.9	78	46.7	50.5	70.68	10.35	7.946	67.8	59.6	9.97	33.1	28.5	43.944	271	27.1	2.71	4394.4	2387631	543.3349263	5.433349263	439440	2.735
2010	Kishoreganj	49	69.3	36.3	46.8	65.06	8.447	7.701	81.3	55.2	19.7	26.1	15.8	26.886	143	14.3	1.43	2688.6	2971005	1105.037938	11.05037938	268860	3.043
2010	Kurigram	52.6	75.4	41.4	46.6	69	9.616	7.693	64.9	60.7	8.87	25.9	13.7	22.45	350	35	3.5	2245	2107141	938.5928731	9.385928731	224500	2.972
2010	Kushtia	56.7	79.3	44.2	52.1	71.54	10.08	8.056	58	63.3	5.27	36.3	18.1	16.088	277	27.7	2.77	1608.8	1986767	1234.93722	12.3493722	160880	3.092
2010	Lakshmipur	53.3	72.8	40.3	51.5	67.34	8.755	8.013	82.3	54.9	35.4	35	21.3	14.404	216	21.6	2.16	1440.4	1760057	1221.922383	12.21922383	144040	3.087
2010	Lalmonirhat	52.6	75.4	41.4	46.6	69	9.616	7.693	64.9	60.7	8.87	25.9	13.7	12.474	346	34.6	3.46	1247.4	1280904	1026.859067	10.26859067	124740	3.012
2010	Madaripur	56.6	77.7	45.2	51.7	70.51	10.19	8.029	66.9	59.9	14.3	35.5	9.48	11.257	220	22	2.2	1125.7	1197843	1064.087235	10.64087235	112570	3.027
2010	Magura	57.2	78	46.5	51.7	70.71	10.2	8.03	61.1	62	5.93	35.5	15	10.391	201	20.1	2.01	1039.1	937592	902.3116158	9.023116158	103910	2.955
2010	Manikganj	53.3	77.1	39.4	49.9	70.12	9.254	7.91	68.4	59.4	6.73	32.1	3.79	13.837	64	6.4	0.64	1383.7	1424151	1029.233938	10.29233938	138370	3.013
2010	Maulvibazar	54.8	72.3	42.1	54	67.01	9.42	8.178	77.7	56.3	13.4	39.8	18.1	27.994	214	21.4	2.14	2799.4	1950010	696.5814103	6.965814103	279940	2.843
2010	Meherpur	56.7	79.3	44.2	52.1	71.54	10.08	8.056	58	63.3	5.27	36.3	18.1	7.516	312	31.2	3.12	751.6	669341	890.5548164	8.905548164	75160	2.95
2010	Munshiganj	56.6	77.7	45.2	51.7	70.51	10.19	8.029	66.9	59.9	14.3	35.5	9.48	10.043	27	2.7	0.27	1004.3	1475331	1469.014239	14.69014239	100430	3.167
2010	Mymensingh	49	69.3	36.3	46.8	65.06	8.447	7.701	81.3	55.2	19.7	26.1	15.8	43.946	121	12.1	1.21	4394.6	5208616	1185.230965	11.85230965	439460	3.074
2010	Naogaon	54.7	77.4	42.2	50.1	70.31	9.464	7.921	60.6	62.3	14.1	32.4	10.1	34.356	283	28.3	2.83	3435.6	2658888	773.922459	7.73922459	343560	2.889
2010	Narail	57.2	78	46.5	51.7	70.71	10.2	8.03	61.1	62	5.93	35.5	15	9.68	307	30.7	3.07	968	740607	765.089876	7.65089876	96800	2.884
2010	Narayanganj	57	77.3	42.7	56.2	70.27	8.814	8.326	66.2	60.2	20.9	44	42.6	6.844	17	1.7	0.17	684.4	2968164	4336.884863	43.36884863	68440	3.637
2010	Narsingdi	57	77.3	42.7	56.2	70.27	8.814	8.326	66.2	60.2	20.9	44	42.6	11.501	52	5.2	0.52	1150.1	2263205	1967.833232	19.67833232	115010	3.294
2010	Natore	53.4	76.4	40.5	49.3	69.66	9.34	7.867	66.8	59.9	14	30.8	17.1	19.002	220	22	2.2	1900.2	1741500	916.4824755	9.164824755	190020	2.962
2010	Nawabganj	54.7	77.4	42.2	50.1	70.31	9.464	7.921	60.6	62.3	14.1	32.4	10.1	17.025	320	32	3.2	1702.5	1677651	985.4044053	9.854044053	170250	2.994
2010	Netrakona	49	69.3	36.3	46.8	65.06	8.447	7.701	81.3	55.2	19.7	26.1	15.8	27.943	159	15.9	1.59	2794.3	2275137	814.2064202	8.142064202	279430	2.911
2010	Nilphamari	53.9	76.7	42.4	48.2	69.83	9.909	7.794	65.1	60.6	10.3	28.7	13.7	15.466	361	36.1	3.61	1546.6	1866306	1206.715376	12.06715376	154660	3.082
2010	Noakhali	53.3	72.8	40.3	51.5	67.34	8.755	8.013	82.3	54.9	35.4	35	21.3	36.859	190	19	1.9	3685.9	3154858	855.9260967	8.559260967	368590	2.932
2010	Pabna	53.4	76.4	40.5	49.3	69.66	9.34	7.867	66.8	59.9	14	30.8	17.1	23.761	161	16.1	1.61	2376.1	2568529	1080.985228	10.80985228	237610	3.034
2010	Panchagarh	53.9	76.7	42.4	48.2	69.83	9.909	7.794	65.1	60.6	10.3	28.7	13.7	14.046	444	44.4	4.44	1404.6	1004199	714.9359248	7.149359248	140460	2.854
2010	Patuakhali	54	74.9	44.3	47.5	68.67	9.61	7.749	74.1	57.5	21.1	27.5	15.5	12.778	319	31.9	3.19	1277.8	1574054	1231.846924	12.31846924	127780	3.091
2010	Pirojpur	57.4	75.8	48.3	51.6	69.3	10.62	8.019	63.7	61.1	12.3	35.2	26	32.213	304	30.4	3.04	3221.3	1144879	355.4089964	3.554089964	322130	2.551
2010	Rajbari	53.3	77.1	39.4	49.9	70.12	9.254	7.91	68.4	59.4	6.73	32.1	3.79	10.923	136	13.6	1.36	1092.3	1072391	981.7733223	9.817733223	109230	2.992
2010	Rajshahi	54.7	77.4	42.2	50.1	70.31	9.464	7.921	60.6	62.3	14.1	32.4	10.1	24.254	258	25.8	2.58	2425.4	2645958	1090.936753	10.90936753	242540	3.038
2010	Rangamati	54.3	74.3	46.3	46.7	68.28	10.48	7.694	76.9	56.6	15.7	25.9	8.73	61.161	314	31.4	3.14	6116.1	606084	99.09648305	0.990964831	611610	1.996
2010	Rangpur	52.6	75.4	41.4	46.6	69	9.616	7.693	64.9	60.7	8.87	25.9	13.7	24.006	309	30.9	3.09	2400.6	2937681	1223.727818	12.23727818	240060	3.088
2010	Satkhira	56.9	78	46.7	50.5	70.68	10.35	7.946	67.8	59.6	9.97	33.1	28.5	11.741	238	23.8	2.38	1174.1	2033720	1732.152287	17.32152287	117410	3.239
2010	Shariatpur	56.6	77.7	45.2	51.7	70.51	10.19	8.029	66.9	59.9	14.3	35.5	9.48	38.173	343	34.3	3.43	3817.3	1183222	309.9630629	3.099630629	381730	2.491
2010	Sherpur	52	70.4	41.5	48.2	65.74	10.09	7.797	65.7	60.4	15.5	28.9	12.2	13.647	203	20.3	2.03	1364.7	1391300	1019.491463	10.19491463	136470	3.008
2010	Sirajganj	53.4	76.4	40.5	49.3	69.66	9.34	7.867	66.8	59.9	14	30.8	17.1	24.021	142	14.2	1.42	2402.1	3155043	1313.45198	13.1345198	240210	3.118
2010	Sunamganj	49.3	69.6	36.2	47.4	65.25	8.153	7.745	84.8	54.1	21.3	27.4	9.95	37.472	346	34.6	3.46	3747.2	2502731	667.8936272	6.678936272	374720	2.825
2010	Sylhet	54.8	72.3	42.1	54	67.01	9.42	8.178	77.7	56.3	13.4	39.8	18.1	34.521	248	24.8	2.48	3452.1	3458956	1001.986037	10.01986037	345210	3.001
2010	Tangail	52	70.4	41.5	48.2	65.74	10.09	7.797	65.7	60.4	15.5	28.9	12.2	34.143	98	9.8	0.98	3414.3	3684201	1079.050171	10.79050171	341430	3.033
2010	Thakurgaon	53.9	76.7	42.4	48.2	69.83	9.909	7.794	65.1	60.6	10.3	28.7	13.7	17.817	408	40.8	4.08	1781.7	1416429	794.9873716	7.949873716	178170	2.9
2011	Bagerhat	57.7	78.4	48	51.1	70.98	10.73	7.985	66.8	60	6.45	34.7	28	39.591	270	27	2.7	3959.1	1509517	381.2778157	3.812778157	395910	2.581
2011	Bandarban	49.2	72	36	46.1	66.79	8.782	7.657	95.1	51.3	26.8	25.3	9.42	44.79	311	31.1	3.11	4479	400756	89.47443626	0.894744363	447900	1.952
2011	Barguna	54.5	74.8	45.2	48	68.6	9.876	7.785	72.8	57.9	19.7	28.9	15.1	18.313	327	32.7	3.27	1831.3	915571	499.9568612	4.999568612	183130	2.699
2011	Barisal	58	75.9	49.4	52	69.37	10.92	8.049	63.1	61.3	10.3	36.5	26.6	27.845	185	18.5	1.85	2784.5	2379390	854.5124798	8.545124798	278450	2.932
2011	Bhola	54.5	74.8	45.2	48	68.6	9.876	7.785	72.8	57.9	19.7	28.9	15.1	34.035	317	31.7	3.17	3403.5	1821710	535.2460702	5.352460702	340350	2.729
2011	Bogra	54.4	72.9	44.3	49.7	67.4	10.15	7.898	61.7	61.8	16.2	32.2	13.3	28.987	228	22.8	2.28	2898.7	3494857	1205.663573	12.05663573	289870	3.081
2011	Brahamanbaria	57.2	75.6	46.3	53.5	69.12	10.04	8.145	76.6	56.6	18.7	39.3	16.2	18.812	107	10.7	1.07	1881.2	2923078	1553.836913	15.53836913	188120	3.191
2011	Chandpur	57.2	75.6	46.3	53.5	69.12	10.04	8.145	76.6	56.6	18.7	39.3	16.2	16.453	169	16.9	1.69	1645.3	2478578	1506.459612	15.06459612	164530	3.178
2011	Chittagong	60.3	77.9	48	58.6	70.67	9.688	8.483	66.8	60	13	49	39	52.829	295	29.5	2.95	5282.9	7832863	1482.682428	14.82682428	528290	3.171
2011	Chuadanga	57.7	79.8	45.6	52.8	71.84	10.46	8.098	57.1	63.7	4.81	37.9	19.1	11.741	267	26.7	2.67	1174.1	1159944	987.9431054	9.879431054	117410	2.995
2011	Comilla	57.2	75.6	46.3	53.5	69.12	10.04	8.145	76.6	56.6	18.7	39.3	16.2	31.463	94	9.4	0.94	3146.3	5543886	1762.0335	17.620335	314630	3.246
2011	Cox's Bazar	49.2	72	36	46.1	66.79	8.782	7.657	95.1	51.3	26.8	25.3	9.42	24.919	388	38.8	3.88	2491.9	2362455	948.053694	9.48053694	249190	2.977
2011	Dhaka	67.7	80.2	55.5	69.7	72.11	9.751	9.219	53.1	65.3	9.53	70.1	91.3	14.636	0	0	0	1463.6	12469989	8520.07994	85.2007994	146360	3.93
2011	Dinajpur	54.4	76.2	43.2	48.9	69.52	10.21	7.841	64.2	60.9	9.09	30.5	14	34.443	383	38.3	3.83	3444.3	3072869	892.1606713	8.921606713	344430	2.95
2011	Faridpur	53.3	76.4	39.4	50.1	69.69	9.372	7.925	68.8	59.2	5.33	33	0	20.529	145	14.5	1.45	2052.9	1963995	956.6929709	9.566929709	205290	2.981
2011	Feni	54.1	73.4	41.3	52.1	67.7	9.046	8.052	82	55	32.8	36.6	21.8	9.904	151	15.1	1.51	990.4	1478271	1492.59996	14.9259996	99040	3.174
2011	Gaibandha	54.4	72.9	44.3	49.7	67.4	10.15	7.898	61.7	61.8	16.2	32.2	13.3	21.148	301	30.1	3.01	2114.8	2443946	1155.639304	11.55639304	211480	3.063
2011	Gazipur	58	77.9	43.7	57.5	70.62	8.982	8.412	65.1	60.6	19.4	46.9	44.3	18.064	37	3.7	0.37	1806.4	3541883	1960.741253	19.60741253	180640	3.292
2011	Gopalganj	57.3	77.9	45.8	52.6	70.66	10.39	8.089	67.5	59.7	13.3	37.7	10.5	14.687	232	23.2	2.32	1468.7	1200790	817.5869817	8.175869817	146870	2.913
2011	Habiganj	50.5	70.5	38	48.1	65.82	8.623	7.788	85.4	54	17.4	29	10.4	26.366	179	17.9	1.79	2636.6	2149907	815.4088599	8.154088599	263660	2.911
2011	Jamalpur	52.8	69.9	43.1	48.9	65.43	10.47	7.845	64.4	60.8	14.7	30.7	13	10.124	280	28	2.8	1012.4	2353507	2324.680956	23.24680956	101240	3.366
2011	Jessore	57.6	77.9	47.1	52.1	70.64	10.48	8.052	60.8	62.2	4.94	36.6	14.6	21.152	181	18.1	1.81	2115.2	2840105	1342.712273	13.42712273	211520	3.128
2011	Jhalokati	58	75.9	49.4	52	69.37	10.92	8.049	63.1	61.3	10.3	36.5	26.6	26.069	273	27.3	2.73	2606.9	698748	268.0378994	2.680378994	260690	2.428
2011	Jhenaidah	57.7	79.8	45.6	52.8	71.84	10.46	8.098	57.1	63.7	4.81	37.9	19.1	7.068	290	29	2.9	706.8	1819863	2574.79202	25.7479202	70680	3.411
2011	Joypurhat	54.4	72.9	44.3	49.7	67.4	10.15	7.898	61.7	61.8	16.2	32.2	13.3	19.648	228	22.8	2.28	1964.8	937800	477.3004886	4.773004886	196480	2.679
2011	Khagrachhari	54.9	74.5	47.3	47	68.42	10.78	7.717	76	56.8	12.1	27	8.39	27.492	275	27.5	2.75	2749.2	631554	229.7228285	2.297228285	274920	2.361
2011	Khulna	57.7	78.4	48	51.1	70.98	10.73	7.985	66.8	60	6.45	34.7	28	43.944	271	27.1	2.71	4394.4	2372989	540.0029583	5.400029583	439440	2.732
2011	Kishoreganj	49.7	69.7	37.2	47.4	65.31	8.728	7.743	80.7	55.3	17.7	27.7	15.8	26.886	143	14.3	1.43	2688.6	2991883	1112.803318	11.12803318	268860	3.046
2011	Kurigram	53.6	76.1	42.8	47.2	69.47	9.981	7.732	63.2	61.3	6.31	27.4	14.1	22.45	350	35	3.5	2245	2127855	947.8195991	9.478195991	224500	2.977
2011	Kushtia	57.7	79.8	45.6	52.8	71.84	10.46	8.098	57.1	63.7	4.81	37.9	19.1	16.088	277	27.7	2.77	1608.8	2000132	1243.244654	12.43244654	160880	3.095
2011	Lakshmipur	54.1	73.4	41.3	52.1	67.7	9.046	8.052	82	55	32.8	36.6	21.8	14.404	216	21.6	2.16	1440.4	1778473	1234.70772	12.3470772	144040	3.092
2011	Lalmonirhat	53.6	76.1	42.8	47.2	69.47	9.981	7.732	63.2	61.3	6.31	27.4	14.1	12.474	346	34.6	3.46	1247.4	1290890	1034.864518	10.34864518	124740	3.015
2011	Madaripur	57.3	77.9	45.8	52.6	70.66	10.39	8.089	67.5	59.7	13.3	37.7	10.5	11.257	220	22	2.2	1125.7	1194507	1061.123745	10.61123745	112570	3.026
2011	Magura	57.6	77.9	47.1	52.1	70.64	10.48	8.052	60.8	62.2	4.94	36.6	14.6	10.391	201	20.1	2.01	1039.1	943416	907.9164662	9.079164662	103910	2.958
2011	Manikganj	53.3	76.4	39.4	50.1	69.69	9.372	7.925	68.8	59.2	5.33	33	0	13.837	64	6.4	0.64	1383.7	1429868	1033.365614	10.33365614	138370	3.014
2011	Maulvibazar	55.7	72.6	43.6	54.5	67.16	9.837	8.216	77.3	56.4	12.5	41.3	18.1	27.994	214	21.4	2.14	2799.4	1975166	705.5676216	7.055676216	279940	2.849
2011	Meherpur	57.7	79.8	45.6	52.8	71.84	10.46	8.098	57.1	63.7	4.81	37.9	19.1	7.516	312	31.2	3.12	751.6	673116	895.5774348	8.955774348	75160	2.952
2011	Munshiganj	57.3	77.9	45.8	52.6	70.66	10.39	8.089	67.5	59.7	13.3	37.7	10.5	10.043	27	2.7	0.27	1004.3	1485229	1478.86986	14.7886986	100430	3.17
2011	Mymensingh	49.7	69.7	37.2	47.4	65.31	8.728	7.743	80.7	55.3	17.7	27.7	15.8	43.946	121	12.1	1.21	4394.6	5252920	1195.312429	11.95312429	439460	3.077
2011	Naogaon	55.3	77.6	43	50.7	70.43	9.692	7.961	60	62.5	14.1	32.4	17.9	34.356	283	28.3	2.83	3435.6	2669048	776.8797299	7.768797299	343560	2.89
2011	Narail	57.6	77.9	47.1	52.1	70.64	10.48	8.052	60.8	62.2	4.94	36.6	14.6	9.68	307	30.7	3.07	968	739679	764.1311983	7.641311983	96800	2.883
2011	Narayanganj	58	77.9	43.7	57.5	70.62	8.982	8.412	65.1	60.6	19.4	46.9	44.3	6.844	17	1.7	0.17	684.4	3046265	4451.000877	44.51000877	68440	3.648
2011	Narsingdi	58	77.9	43.7	57.5	70.62	8.982	8.412	65.1	60.6	19.4	46.9	44.3	11.501	52	5.2	0.52	1150.1	2288974	1990.23911	19.9023911	115010	3.299
2011	Natore	54	76.7	41.2	49.9	69.85	9.484	7.906	66.9	59.9	11.5	32.4	17.9	19.002	220	22	2.2	1900.2	1753463	922.7781286	9.227781286	190020	2.965
2011	Nawabganj	55.3	77.6	43	50.7	70.43	9.692	7.961	60	62.5	14.1	34	10.1	17.025	320	32	3.2	1702.5	1694169	995.1066079	9.951066079	170250	2.998
2011	Netrakona	49.7	69.7	37.2	47.4	65.31	8.728	7.743	80.7	55.3	17.7	27.7	15.8	27.943	159	15.9	1.59	2794.3	2290770	819.8010235	8.198010235	279430	2.914
2011	Nilphamari	54.4	76.2	43.2	48.9	69.52	10.21	7.841	64.2	60.9	9.09	30.5	14	15.466	361	36.1	3.61	1546.6	1886795	1219.963145	12.19963145	154660	3.086
2011	Noakhali	54.1	73.4	41.3	52.1	67.7	9.046	8.052	82	55	32.8	36.6	21.8	36.859	190	19	1.9	3685.9	3200398	868.2812882	8.682812882	368590	2.939
2011	Pabna	54	76.7	41.2	49.9	69.85	9.484	7.906	66.9	59.9	11.5	32.4	17.9	23.761	161	16.1	1.61	2376.1	2594962	1092.10976	10.9210976	237610	3.038
2011	Panchagarh	54.4	76.2	43.2	48.9	69.52	10.21	7.841	64.2	60.9	9.09	30.5	14	14.046	444	44.4	4.44	1404.6	1016248	723.5141677	7.235141677	140460	2.859
2011	Patuakhali	54.5	74.8	45.2	48	68.6	9.876	7.785	72.8	57.9	19.7	28.9	15.1	12.778	319	31.9	3.19	1277.8	1575079	1232.649084	12.32649084	127780	3.091
2011	Pirojpur	58	75.9	49.4	52	69.37	10.92	8.049	63.1	61.3	10.3	36.5	26.6	32.213	304	30.4	3.04	3221.3	1140032	353.9043243	3.539043243	322130	2.549
2011	Rajbari	53.3	76.4	39.4	50.1	69.69	9.372	7.925	68.8	59.2	5.33	33	0	10.923	136	13.6	1.36	1092.3	1078056	986.9596265	9.869596265	109230	2.994
2011	Rajshahi	55.3	77.6	43	50.7	70.43	9.692	7.961	60	62.5	14.1	34	10.1	24.254	258	25.8	2.58	2425.4	2667281	1099.728292	10.99728292	242540	3.041
2011	Rangamati	54.9	74.5	47.3	47	68.42	10.78	7.717	76	56.8	12.1	27	8.39	61.161	314	31.4	3.14	6116.1	613197	100.2594791	1.002594791	611610	2.001
2011	Rangpur	53.6	76.1	42.8	47.2	69.47	9.981	7.732	63.2	61.3	6.31	27.4	14.1	24.006	309	30.9	3.09	2400.6	2961008	1233.444972	12.33444972	240060	3.091
2011	Satkhira	57.7	78.4	48	51.1	70.98	10.73	7.985	66.8	60	6.45	34.7	28	11.741	238	23.8	2.38	1174.1	2037353	1735.246572	17.35246572	117410	3.239
2011	Shariatpur	57.3	77.9	45.8	52.6	70.66	10.39	8.089	67.5	59.7	13.3	37.7	10.5	38.173	343	34.3	3.43	3817.3	1185912	310.6677495	3.106677495	381730	2.492
2011	Sherpur	52.8	69.9	43.1	48.9	65.43	10.47	7.845	64.4	60.8	14.7	30.7	13	13.647	203	20.3	2.03	1364.7	1393347	1020.991427	10.20991427	136470	3.009
2011	Sirajganj	54	76.7	41.2	49.9	69.85	9.484	7.906	66.9	59.9	11.5	32.4	17.9	24.021	142	14.2	1.42	2402.1	3184816	1325.846551	13.25846551	240210	3.122
2011	Sunamganj	50.5	70.5	38	48.1	65.82	8.623	7.788	85.4	54	17.4	29	10.4	37.472	346	34.6	3.46	3747.2	2542267	678.4444385	6.784444385	374720	2.832
2011	Sylhet	55.7	72.6	43.6	54.5	67.16	9.837	8.216	77.3	56.4	12.5	41.3	18.1	34.521	248	24.8	2.48	3452.1	3547766	1027.712407	10.27712407	345210	3.012
2011	Tangail	52.8	69.9	43.1	48.9	65.43	10.47	7.845	64.4	60.8	14.7	30.7	13	34.143	98	9.8	0.98	3414.3	3701594	1084.144334	10.84144334	341430	3.035
2011	Thakurgaon	54.4	76.2	43.2	48.9	69.52	10.21	7.841	64.2	60.9	9.09	30.5	14	17.817	408	40.8	4.08	1781.7	1428992	802.0385026	8.020385026	178170	2.904
2012	Bagerhat	58.6	80.9	48.5	51.2	72.62	11	7.992	66	60.3	6.67	34	26.8	39.591	270	27	2.7	3959.1	1495485	377.7335758	3.777335758	395910	2.577
2012	Bandarban	50.1	71.3	37.3	47.4	66.34	9.047	7.742	88.7	53.1	24.7	26.9	19.7	44.79	311	31.1	3.11	4479	409430	91.41102925	0.914110292	447900	1.961
2012	Barguna	55.3	76.3	45.4	48.7	69.6	10.1	7.83	71.8	58.2	16.3	29.3	16.1	18.313	327	32.7	3.27	1831.3	915703	500.0289412	5.000289412	183130	2.699
2012	Barisal	60.3	77.7	52.4	53.9	70.53	11.34	8.17	60.8	62.2	9.69	39.1	31.9	27.845	185	18.5	1.85	2784.5	2365504	849.5255881	8.495255881	278450	2.929
2012	Bhola	55.3	76.3	45.4	48.7	69.6	10.1	7.83	71.8	58.2	16.3	29.3	16.1	34.035	317	31.7	3.17	3403.5	1820515	534.8949611	5.348949611	340350	2.728
2012	Bogra	56	74.9	46.3	50.7	68.7	10.63	7.963	59.9	62.6	13	33.2	15.7	28.987	228	22.8	2.28	2898.7	3519810	1214.271915	12.14271915	289870	3.084
2012	Brahamanbaria	58.5	77.5	47.2	54.7	70.4	10.26	8.227	76.5	56.7	15.2	40.7	15.9	18.812	107	10.7	1.07	1881.2	2957944	1572.370827	15.72370827	188120	3.197
2012	Chandpur	58.5	77.5	47.2	54.7	70.4	10.26	8.227	76.5	56.7	15.2	40.7	15.9	16.453	169	16.9	1.69	1645.3	2482030	1508.55771	15.0855771	164530	3.179
2012	Chittagong	61	77.4	49.5	59.4	70.3	10.04	8.534	65.1	60.6	13.9	49.4	44.3	52.829	295	29.5	2.95	5282.9	7910060	1497.295046	14.97295046	528290	3.175
2012	Chuadanga	58.1	79.1	46.1	53.8	71.39	10.68	8.167	56.3	64	6.18	39	19.2	11.741	267	26.7	2.67	1174.1	1167281	994.1921472	9.941921472	117410	2.997
2012	Comilla	58.5	77.5	47.2	54.7	70.4	10.26	8.227	76.5	56.7	15.2	40.7	15.9	31.463	94	9.4	0.94	3146.3	5610629	1783.246671	17.83246671	314630	3.251
2012	Cox's Bazar	50.1	71.3	37.3	47.4	66.34	9.047	7.742	88.7	53.1	24.7	26.9	19.7	24.919	388	38.8	3.88	2491.9	2410920	967.5027088	9.675027088	249190	2.986
2012	Dhaka	67.5	81.1	55	68.9	72.74	9.798	9.167	51.9	65.9	8.88	67.5	87.9	14.636	0	0	0	1463.6	12887266	8805.18311	88.0518311	146360	3.945
2012	Dinajpur	56.1	78.2	45.2	49.8	70.86	10.47	7.902	62.7	61.5	7.46	31.4	13.6	34.443	383	38.3	3.83	3444.3	3095166	898.6342653	8.986342653	344430	2.954
2012	Faridpur	54.8	77.3	41.7	51	70.22	10.02	7.982	66.5	60.1	11.9	33.7	4.09	20.529	145	14.5	1.45	2052.9	1971861	960.5246237	9.605246237	205290	2.983
2012	Feni	55.2	74.7	42.5	53.1	68.53	9.272	8.121	80.2	55.5	29.6	37.7	19.6	9.904	151	15.1	1.51	990.4	1492863	1507.333401	15.07333401	99040	3.178
2012	Gaibandha	56	74.9	46.3	50.7	68.7	10.63	7.963	59.9	62.6	13	33.2	15.7	21.148	301	30.1	3.01	2114.8	2457758	1162.170418	11.62170418	211480	3.065
2012	Gazipur	59.6	78.6	46.2	58.4	71.06	9.465	8.473	62.2	61.7	13.4	47.7	41.7	18.064	37	3.7	0.37	1806.4	3722535	2060.747896	20.60747896	180640	3.314
2012	Gopalganj	58.7	79.4	47.7	53.5	71.59	10.81	8.145	66.7	60	11.8	38.3	7.69	14.687	232	23.2	2.32	1468.7	1195737	814.1465241	8.141465241	146870	2.911
2012	Habiganj	50.9	71	38.1	48.7	66.12	8.995	7.829	84.6	54.2	15.7	29.3	10.5	26.366	179	17.9	1.79	2636.6	2176127	825.3534855	8.253534855	263660	2.917
2012	Jamalpur	53.7	71.5	43.3	50.1	66.5	10.67	7.919	63.8	61.1	12.5	31.9	16.3	10.124	280	28	2.8	1012.4	2361733	2332.806203	23.32806203	101240	3.368
2012	Jessore	58.5	78.4	48.4	52.7	70.95	10.83	8.092	60	62.5	5.23	36.8	18.9	21.152	181	18.1	1.81	2115.2	2857499	1350.935609	13.50935609	211520	3.131
2012	Jhalokati	60.3	77.7	52.4	53.9	70.53	11.34	8.17	60.8	62.2	9.69	39.1	31.9	26.069	273	27.3	2.73	2606.9	694317	266.3381794	2.663381794	260690	2.425
2012	Jhenaidah	58.1	79.1	46.1	53.8	71.39	10.68	8.167	56.3	64	6.18	39	19.2	7.068	290	29	2.9	706.8	1831495	2591.249293	25.91249293	70680	3.414
2012	Joypurhat	56	74.9	46.3	50.7	68.7	10.63	7.963	59.9	62.6	13	33.2	15.7	19.648	228	22.8	2.28	1964.8	940369	478.6080008	4.786080008	196480	2.68
2012	Khagrachhari	55.7	73.3	48.5	48.5	67.64	11.08	7.817	72.6	58	12.4	29	13	27.492	275	27.5	2.75	2749.2	638369	232.2017314	2.322017314	274920	2.366
2012	Khulna	58.6	80.9	48.5	51.2	72.62	11	7.992	66	60.3	6.52	34	26.8	43.944	271	27.1	2.71	4394.4	2357658	536.5141999	5.365141999	439440	2.73
2012	Kishoreganj	51.2	72.2	38.7	48.2	66.95	9.114	7.794	81.3	55.1	16.3	28.3	14.4	26.886	143	14.3	1.43	2688.6	3011585	1120.131295	11.20131295	268860	3.049
2012	Kurigram	54.8	77.3	43.9	48.4	70.22	10.35	7.81	62.6	61.5	6.02	28.8	15.2	22.45	350	35	3.5	2245	2147837	956.7202673	9.567202673	224500	2.981
2012	Kushtia	58.1	79.1	46.1	53.8	71.39	10.68	8.167	56.3	64	6.18	39	19.2	16.088	277	27.7	2.77	1608.8	2012690	1251.050472	12.51050472	160880	3.097
2012	Lakshmipur	55.2	74.7	42.5	53.1	68.53	9.272	8.121	80.2	55.5	29.6	37.7	19.6	14.404	216	21.6	2.16	1440.4	1796344	1247.11469	12.4711469	144040	3.096
2012	Lalmonirhat	54.8	77.3	43.9	48.4	70.22	10.35	7.81	62.6	61.5	6.02	28.8	15.2	12.474	346	34.6	3.46	1247.4	1300345	1042.444284	10.42444284	124740	3.018
2012	Madaripur	58.7	79.4	47.7	53.5	71.59	10.81	8.145	66.7	60	11.8	38.3	7.69	11.257	220	22	2.2	1125.7	1190599	1057.652128	10.57652128	112570	3.024
2012	Magura	58.5	78.4	48.4	52.7	70.95	10.83	8.092	60	62.5	5.23	36.8	18.9	10.391	201	20.1	2.01	1039.1	948843	913.1392551	9.131392551	103910	2.961
2012	Manikganj	54.8	77.3	41.7	51	70.22	10.02	7.982	66.5	60.1	11.9	33.7	4.09	13.837	64	6.4	0.64	1383.7	1435073	1037.127267	10.37127267	138370	3.016
2012	Maulvibazar	56.3	73.5	44.2	55	67.77	9.99	8.244	74.9	57.2	13.4	41.2	20	27.994	214	21.4	2.14	2799.4	1999797	714.3662928	7.143662928	279940	2.854
2012	Meherpur	58.1	79.1	46.1	53.8	71.39	10.68	8.167	56.3	64	6.18	39	19.2	7.516	312	31.2	3.12	751.6	676592	900.2022352	9.002022352	75160	2.954
2012	Munshiganj	58.7	79.4	47.7	53.5	71.59	10.81	8.145	66.7	60	11.8	38.3	7.69	10.043	27	2.7	0.27	1004.3	1494576	1488.17684	14.8817684	100430	3.173
2012	Mymensingh	51.2	72.2	38.7	48.2	66.95	9.114	7.794	81.3	55.1	16.3	28.3	14.4	43.946	121	12.1	1.21	4394.6	5295379	1204.974059	12.04974059	439460	3.081
2012	Naogaon	55.5	77.4	43.3	50.9	70.3	9.925	7.978	59.4	62.8	13	33.7	18.9	34.356	283	28.3	2.83	3435.6	2678008	779.4877168	7.794877168	343560	2.892
2012	Narail	58.5	78.4	48.4	52.7	70.95	10.83	8.092	60	62.5	5.23	36.8	18.9	9.68	307	30.7	3.07	968	738399	762.8088843	7.628088843	96800	2.882
2012	Narayanganj	59.6	78.6	46.2	58.4	71.06	9.465	8.473	62.2	61.7	13.4	47.7	41.7	6.844	17	1.7	0.17	684.4	3125387	4566.608708	45.66608708	68440	3.66
2012	Narsingdi	59.6	78.6	46.2	58.4	71.06	9.465	8.473	62.2	61.7	13.4	47.7	41.7	11.501	52	5.2	0.52	1150.1	2314012	2012.00939	20.1200939	115010	3.304
2012	Natore	55.5	77.9	43.2	51	70.61	9.849	7.982	63.4	61.3	8.83	33.7	18.9	19.002	220	22	2.2	1900.2	1764681	928.6817177	9.286817177	190020	2.968
2012	Nawabganj	55.5	77.4	43.3	50.9	70.3	9.925	7.978	59.4	62.8	13	33.6	12.5	17.025	320	32	3.2	1702.5	1710069	1004.445815	10.04445815	170250	3.002
2012	Netrakona	51.2	72.2	38.7	48.2	66.95	9.114	7.794	81.3	55.1	16.3	28.3	14.4	27.943	159	15.9	1.59	2794.3	2305453	825.055649	8.25055649	279430	2.916
2012	Nilphamari	56.1	78.2	45.2	49.8	70.86	10.47	7.902	62.7	61.5	7.46	31.4	13.6	15.466	361	36.1	3.61	1546.6	1906717	1232.844304	12.32844304	154660	3.091
2012	Noakhali	55.2	74.7	42.5	53.1	68.53	9.272	8.121	80.2	55.5	29.6	37.7	19.6	36.859	190	19	1.9	3685.9	3245388	880.4872623	8.804872623	368590	2.945
2012	Pabna	55.5	77.9	43.2	51	70.61	9.849	7.982	63.4	61.3	8.83	33.7	18.9	23.761	161	16.1	1.61	2376.1	2620553	1102.879929	11.02879929	237610	3.043
2012	Panchagarh	56.1	78.2	45.2	49.8	70.86	10.47	7.902	62.7	61.5	7.46	31.4	13.6	14.046	444	44.4	4.44	1404.6	1027974	731.8624519	7.318624519	140460	2.864
2012	Patuakhali	55.3	76.3	45.4	48.7	69.6	10.1	7.83	71.8	58.2	16.3	29.3	16.1	12.778	319	31.9	3.19	1277.8	1575402	1232.901863	12.32901863	127780	3.091
2012	Pirojpur	60.3	77.7	52.4	53.9	70.53	11.34	8.17	60.8	62.2	9.69	39.1	31.9	32.213	304	30.4	3.04	3221.3	1134662	352.2372955	3.522372955	322130	2.547
2012	Rajbari	54.8	77.3	41.7	51	70.22	10.02	7.982	66.5	60.1	11.9	33.7	4.09	10.923	136	13.6	1.36	1092.3	1083265	991.7284629	9.917284629	109230	2.996
2012	Rajshahi	55.5	77.4	43.3	50.9	70.3	9.925	7.978	59.4	62.8	13	33.6	12.5	24.254	258	25.8	2.58	2425.4	2687550	1108.085264	11.08085264	242540	3.045
2012	Rangamati	55.7	73.3	48.5	48.5	67.64	11.08	7.817	72.6	58	12.4	29	13	61.161	314	31.4	3.14	6116.1	620168	101.3992577	1.013992577	611610	2.006
2012	Rangpur	54.8	77.3	43.9	48.4	70.22	10.35	7.81	62.6	61.5	6.02	28.8	15.2	24.006	309	30.9	3.09	2400.6	2983184	1242.682663	12.42682663	240060	3.094
2012	Satkhira	58.6	80.9	48.5	51.2	72.62	11	7.992	66	60.3	6.52	34	26.8	11.741	238	23.8	2.38	1174.1	2040023	1737.520654	17.37520654	117410	3.24
2012	Shariatpur	58.7	79.4	47.7	53.5	71.59	10.81	8.145	66.7	60	11.8	38.3	7.69	38.173	343	34.3	3.43	3817.3	1188105	311.2422393	3.112422393	381730	2.493
2012	Sherpur	53.7	71.5	43.3	50.1	66.5	10.67	7.919	63.8	61.1	12.5	31.9	16.3	13.647	203	20.3	2.03	1364.7	1394739	1022.011431	10.22011431	136470	3.009
2012	Sirajganj	55.5	77.9	43.2	51	70.61	9.849	7.982	63.4	61.3	8.83	33.7	18.9	24.021	142	14.2	1.42	2402.1	3213464	1337.772782	13.37772782	240210	3.126
2012	Sunamganj	50.9	71	38.1	48.7	66.12	8.995	7.829	84.6	54.2	15.7	29.3	10.5	37.472	346	34.6	3.46	3747.2	2581341	688.8719577	6.888719577	374720	2.838
2012	Sylhet	56.3	73.5	44.2	55	67.77	9.99	8.244	74.9	57.2	13.4	41.2	20	34.521	248	24.8	2.48	3452.1	3637882	1053.817097	10.53817097	345210	3.023
2012	Tangail	53.7	71.5	43.3	50.1	66.5	10.67	7.919	63.8	61.1	12.5	31.9	16.3	34.143	98	9.8	0.98	3414.3	3717460	1088.79126	10.8879126	341430	3.037
2012	Thakurgaon	56.1	78.2	45.2	49.8	70.86	10.47	7.902	62.7	61.5	7.46	31.4	13.6	17.817	408	40.8	4.08	1781.7	1440991	808.7730819	8.087730819	178170	2.908
2013	Bagerhat	58.6	82.3	47.8	51.1	73.48	11.27	7.986	65.1	60.6	6.59	33.3	25.5	39.591	270	27	2.7	3959.1	1481057	374.0893132	3.740893132	395910	2.573
2013	Bandarban	50.3	69.5	37.8	48.5	65.19	9.313	7.816	82.4	55	22.7	28.4	30	44.79	311	31.1	3.11	4479	418108	93.34851529	0.933485153	447900	1.97
2013	Barguna	55.2	76.7	44.6	49.2	69.87	10.31	7.862	70.7	58.6	12.9	29.8	17.1	18.313	327	32.7	3.27	1831.3	915447	499.8891498	4.998891498	183130	2.699
2013	Barisal	61.7	78.4	54	55.5	70.96	11.76	8.279	58.6	63.1	9.06	41.6	37.1	27.845	185	18.5	1.85	2784.5	2350858	844.2657569	8.442657569	278450	2.926
2013	Bhola	55.2	76.7	44.6	49.2	69.87	10.31	7.862	70.7	58.6	12.9	29.8	17.1	34.035	317	31.7	3.17	3403.5	1818565	534.3220214	5.343220214	340350	2.728
2013	Bogra	56.9	75.8	47.1	51.5	69.28	11.12	8.016	58	63.3	9.82	34.1	18.1	28.987	228	22.8	2.28	2898.7	3543379	1222.402801	12.22402801	289870	3.087
2013	Brahamanbaria	58.9	78.4	46.9	55.8	70.94	10.48	8.296	76.3	56.7	11.7	42.1	15.7	18.812	107	10.7	1.07	1881.2	2991845	1590.391771	15.90391771	188120	3.202
2013	Chandpur	58.9	78.4	46.9	55.8	70.94	10.48	8.296	76.3	56.7	11.7	42.1	15.7	16.453	169	16.9	1.69	1645.3	2484471	1510.04133	15.1004133	164530	3.179
2013	Chittagong	60.8	75.7	49.6	59.9	69.2	10.4	8.572	63.3	61.2	12.7	49.9	49.5	52.829	295	29.5	2.95	5282.9	7985393	1511.554828	15.11554828	528290	3.179
2013	Chuadanga	57.7	77.2	45.6	54.7	70.19	10.9	8.223	55.4	64.3	7.55	40	19.3	11.741	267	26.7	2.67	1174.1	1174119	1000.016183	10.00016183	117410	3
2013	Comilla	58.9	78.4	46.9	55.8	70.94	10.48	8.296	76.3	56.7	11.7	42.1	15.7	31.463	94	9.4	0.94	3146.3	5676687	1804.242126	18.04242126	314630	3.256
2013	Cox's Bazar	50.3	69.5	37.8	48.5	65.19	9.313	7.816	82.4	55	22.7	28.4	30	24.919	388	38.8	3.88	2491.9	2459170	986.865444	9.86865444	249190	2.994
2013	Dhaka	66.2	80.9	52.9	67.9	72.6	9.842	9.1	50.6	66.4	8.23	64.9	84.6	14.636	0	0	0	1463.6	13319571	9100.554113	91.00554113	146360	3.959
2013	Dinajpur	57	79.2	46.2	50.6	71.45	10.74	7.952	61.1	62.1	5.83	32.3	13.3	34.443	383	38.3	3.83	3444.3	3116164	904.7307145	9.047307145	344430	2.957
2013	Faridpur	55.5	76.9	43	51.7	70.01	10.67	8.027	64.1	60.9	9.7	34.4	8.18	20.529	145	14.5	1.45	2052.9	1979033	964.0182181	9.640182181	205290	2.984
2013	Feni	55.6	74.8	42.5	54	68.63	9.498	8.178	78.4	56.1	26.4	38.7	17.5	9.904	151	15.1	1.51	990.4	1506948	1521.554927	15.21554927	99040	3.182
2013	Gaibandha	56.9	75.8	47.1	51.5	69.28	11.12	8.016	58	63.3	9.82	34.1	18.1	21.148	301	30.1	3.01	2114.8	2470543	1168.215907	11.68215907	211480	3.068
2013	Gazipur	60.2	78.1	47.4	59.1	70.75	9.949	8.52	59.4	62.8	7.45	48.5	39.1	18.064	37	3.7	0.37	1806.4	3912362	2165.833702	21.65833702	180640	3.336
2013	Gopalganj	59.3	79.6	48.4	54.1	71.76	11.24	8.189	65.9	60.3	10.3	39	4.93	14.687	232	23.2	2.32	1468.7	1190217	810.3880983	8.103880983	146870	2.909
2013	Habiganj	50.6	70.3	37.4	49.1	65.73	9.369	7.857	83.9	54.4	13.9	29.6	10.5	26.366	179	17.9	1.79	2636.6	2201623	835.0235151	8.350235151	263660	2.922
2013	Jamalpur	53.9	72.1	42.6	51	66.87	10.87	7.98	63.2	61.3	10.2	33.1	19.6	10.124	280	28	2.8	1012.4	2368947	2339.931845	23.39931845	101240	3.369
2013	Jessore	58.5	77.7	48.5	53.1	70.5	11.18	8.119	59.2	62.8	5.52	37.1	23.3	21.152	181	18.1	1.81	2115.2	2873666	1358.578858	13.58578858	211520	3.133
2013	Jhalokati	61.7	78.4	54	55.5	70.96	11.76	8.279	58.6	63.1	9.06	41.6	37.1	26.069	273	27.3	2.73	2606.9	689649	264.5475469	2.645475469	260690	2.423
2013	Jhenaidah	57.7	77.2	45.6	54.7	70.19	10.9	8.223	55.4	64.3	7.55	40	19.3	7.068	290	29	2.9	706.8	1842358	2606.618563	26.06618563	70680	3.416
2013	Joypurhat	56.9	75.8	47.1	51.5	69.28	11.12	8.016	58	63.3	9.82	34.1	18.1	19.648	228	22.8	2.28	1964.8	942538	479.71193	4.7971193	196480	2.681
2013	Khagrachhari	55.6	71	48.6	49.9	66.15	11.39	7.906	69.2	59.2	12.7	31	17.7	27.492	275	27.5	2.75	2749.2	644990	234.6100684	2.346100684	274920	2.37
2013	Khulna	58.6	82.3	47.8	51.1	73.48	11.27	7.986	65.1	60.6	6.59	33.3	25.5	43.944	271	27.1	2.71	4394.4	2341807	532.907109	5.32907109	439440	2.727
2013	Kishoreganj	52.1	73.6	39.3	48.7	67.87	9.501	7.832	82	55	14.8	28.9	13	26.886	143	14.3	1.43	2688.6	3030084	1127.011828	11.27011828	268860	3.052
2013	Kurigram	55.2	77.3	44.1	49.4	70.23	10.72	7.877	61.9	61.8	5.72	30.2	16.4	22.45	350	35	3.5	2245	2167027	965.2681514	9.652681514	224500	2.985
2013	Kushtia	57.7	77.2	45.6	54.7	70.19	10.9	8.223	55.4	64.3	7.55	40	19.3	16.088	277	27.7	2.77	1608.8	2024437	1258.352188	12.58352188	160880	3.1
2013	Lakshmipur	55.6	74.8	42.5	54	68.63	9.498	8.178	78.4	56.1	26.4	38.7	17.5	14.404	216	21.6	2.16	1440.4	1813614	1259.104415	12.59104415	144040	3.1
2013	Lalmonirhat	55.2	77.3	44.1	49.4	70.23	10.72	7.877	61.9	61.8	5.72	30.2	16.4	12.474	346	34.6	3.46	1247.4	1309250	1049.583133	10.49583133	124740	3.021
2013	Madaripur	59.3	79.6	48.4	54.1	71.76	11.24	8.189	65.9	60.3	10.3	39	4.93	11.257	220	22	2.2	1125.7	1186192	1053.73723	10.5373723	112570	3.023
2013	Magura	58.5	77.7	48.5	53.1	70.5	11.18	8.119	59.2	62.8	5.52	37.1	23.3	10.391	201	20.1	2.01	1039.1	953861	917.9684342	9.179684342	103910	2.963
2013	Manikganj	55.5	76.9	43	51.7	70.01	10.67	8.027	64.1	60.9	9.7	34.4	8.18	13.837	64	6.4	0.64	1383.7	1439780	1040.529016	10.40529016	138370	3.017
2013	Maulvibazar	56.1	73.3	43.7	55.2	67.67	10.14	8.259	72.5	58	11.3	41	21.9	27.994	214	21.4	2.14	2799.4	2023818	722.9470601	7.229470601	279940	2.859
2013	Meherpur	57.7	77.2	45.6	54.7	70.19	10.9	8.223	55.4	64.3	7.55	40	19.3	7.516	312	31.2	3.12	751.6	679779	904.4425226	9.044425226	75160	2.956
2013	Munshiganj	59.3	79.6	48.4	54.1	71.76	11.24	8.189	65.9	60.3	10.3	39	4.93	10.043	27	2.7	0.27	1004.3	1503350	1496.913273	14.96913273	100430	3.175
2013	Mymensingh	52.1	73.6	39.3	48.7	67.87	9.501	7.832	82	55	14.8	28.9	13	43.946	121	12.1	1.21	4394.6	5335913	1214.197652	12.14197652	439460	3.084
2013	Naogaon	54.9	76	42.7	51	69.42	10.16	7.982	58.7	63	11.8	35	19.9	34.356	283	28.3	2.83	3435.6	2685790	781.7528234	7.817528234	343560	2.893
2013	Narail	58.5	77.7	48.5	53.1	70.5	11.18	8.119	59.2	62.8	5.52	37.1	23.3	9.68	307	30.7	3.07	968	736785	761.1415289	7.611415289	96800	2.881
2013	Narayanganj	60.2	78.1	47.4	59.1	70.75	9.949	8.52	59.4	62.8	7.45	48.5	39.1	6.844	17	1.7	0.17	684.4	3205200	4683.226184	46.83226184	68440	3.671
2013	Narsingdi	60.2	78.1	47.4	59.1	70.75	9.949	8.52	59.4	62.8	7.45	48.5	39.1	11.501	52	5.2	0.52	1150.1	2338227	2033.064081	20.33064081	115010	3.308
2013	Natore	56.3	77.9	44.1	52	70.62	10.22	8.045	59.8	62.6	6.15	35	19.9	19.002	220	22	2.2	1900.2	1775153	934.1927166	9.341927166	190020	2.97
2013	Nawabganj	54.9	76	42.7	51	69.42	10.16	7.982	58.7	63	11.8	33.2	15	17.025	320	32	3.2	1702.5	1725303	1013.393833	10.13393833	170250	3.006
2013	Netrakona	52.1	73.6	39.3	48.7	67.87	9.501	7.832	82	55	14.8	28.9	13	27.943	159	15.9	1.59	2794.3	2319168	829.963855	8.29963855	279430	2.919
2013	Nilphamari	57	79.2	46.2	50.6	71.45	10.74	7.952	61.1	62.1	5.83	32.3	13.3	15.466	361	36.1	3.61	1546.6	1926005	1245.315531	12.45315531	154660	3.095
2013	Noakhali	55.6	74.8	42.5	54	68.63	9.498	8.178	78.4	56.1	26.4	38.7	17.5	36.859	190	19	1.9	3685.9	3289657	892.4976261	8.924976261	368590	2.951
2013	Pabna	56.3	77.9	44.1	52	70.62	10.22	8.045	59.8	62.6	6.15	35	19.9	23.761	161	16.1	1.61	2376.1	2645219	1113.260806	11.13260806	237610	3.047
2013	Panchagarh	57	79.2	46.2	50.6	71.45	10.74	7.952	61.1	62.1	5.83	32.3	13.3	14.046	444	44.4	4.44	1404.6	1039337	739.9522996	7.399522996	140460	2.869
2013	Patuakhali	55.2	76.7	44.6	49.2	69.87	10.31	7.862	70.7	58.6	12.9	29.8	17.1	12.778	319	31.9	3.19	1277.8	1575094	1232.660823	12.32660823	127780	3.091
2013	Pirojpur	61.7	78.4	54	55.5	70.96	11.76	8.279	58.6	63.1	9.06	41.6	37.1	32.213	304	30.4	3.04	3221.3	1128821	350.4240524	3.504240524	322130	2.545
2013	Rajbari	55.5	76.9	43	51.7	70.01	10.67	8.027	64.1	60.9	9.7	34.4	8.18	10.923	136	13.6	1.36	1092.3	1088021	996.082578	9.96082578	109230	2.998
2013	Rajshahi	54.9	76	42.7	51	69.42	10.16	7.982	58.7	63	11.8	33.2	15	24.254	258	25.8	2.58	2425.4	2706736	1115.995712	11.15995712	242540	3.048
2013	Rangamati	55.6	71	48.6	49.9	66.15	11.39	7.906	69.2	59.2	12.7	31	17.7	61.161	314	31.4	3.14	6116.1	626970	102.5114043	1.025114043	611610	2.011
2013	Rangpur	55.2	77.3	44.1	49.4	70.23	10.72	7.877	61.9	61.8	5.72	30.2	16.4	24.006	309	30.9	3.09	2400.6	3004174	1251.42631	12.5142631	240060	3.097
2013	Satkhira	58.6	82.3	47.8	51.1	73.48	11.27	7.986	65.1	60.6	6.59	33.3	25.5	11.741	238	23.8	2.38	1174.1	2041807	1739.040116	17.39040116	117410	3.24
2013	Shariatpur	59.3	79.6	48.4	54.1	71.76	11.24	8.189	65.9	60.3	10.3	39	4.93	38.173	343	34.3	3.43	3817.3	1189835	311.6954392	3.116954392	381730	2.494
2013	Sherpur	53.9	72.1	42.6	51	66.87	10.87	7.98	63.2	61.3	10.2	33.1	19.6	13.647	203	20.3	2.03	1364.7	1395518	1022.582253	10.22582253	136470	3.01
2013	Sirajganj	56.3	77.9	44.1	52	70.62	10.22	8.045	59.8	62.6	6.15	35	19.9	24.021	142	14.2	1.42	2402.1	3240917	1349.201532	13.49201532	240210	3.13
2013	Sunamganj	50.6	70.3	37.4	49.1	65.73	9.369	7.857	83.9	54.4	13.9	29.6	10.5	37.472	346	34.6	3.46	3747.2	2619812	699.1385568	6.991385568	374720	2.845
2013	Sylhet	56.1	73.3	43.7	55.2	67.67	10.14	8.259	72.5	58	11.3	41	21.9	34.521	248	24.8	2.48	3452.1	3728922	1080.18945	10.8018945	345210	3.033
2013	Tangail	53.9	72.1	42.6	51	66.87	10.87	7.98	63.2	61.3	10.2	33.1	19.6	34.143	98	9.8	0.98	3414.3	3731834	1093.001201	10.93001201	341430	3.039
2013	Thakurgaon	57	79.2	46.2	50.6	71.45	10.74	7.952	61.1	62.1	5.83	32.3	13.3	17.817	408	40.8	4.08	1781.7	1452409	815.1815682	8.151815682	178170	2.911
2014	Bagerhat	59.2	84.3	48.4	50.9	74.77	11.54	7.972	64.3	60.9	6.66	32.6	24.3	39.591	270	27	2.7	3959.1	1466139	370.3212851	3.703212851	395910	2.569
2014	Bandarban	51	68.4	39.1	49.5	64.45	9.579	7.881	76	56.8	20.6	30	40.3	44.79	311	31.1	3.11	4479	426775	95.28354543	0.952835454	447900	1.979
2014	Barguna	55.7	77.8	44.9	49.6	70.54	10.53	7.887	69.7	58.9	9.52	30.2	18.1	18.313	327	32.7	3.27	1831.3	914756	499.5118222	4.995118222	183130	2.699
2014	Barisal	63.7	79.7	57	57	71.79	12.18	8.38	56.3	64	8.43	44.2	42.4	27.845	185	18.5	1.85	2784.5	2335345	838.6945592	8.386945592	278450	2.924
2014	Bhola	55.7	77.8	44.9	49.6	70.54	10.53	7.887	69.7	58.9	9.52	30.2	18.1	34.035	317	31.7	3.17	3403.5	1815745	533.4934626	5.334934626	340350	2.727
2014	Bogra	58.3	77.3	49.1	52.2	70.26	11.6	8.061	56.2	64	6.62	35.1	20.6	28.987	228	22.8	2.28	2898.7	3565414	1230.004485	12.30004485	289870	3.09
2014	Brahamanbaria	60.1	79.8	47.9	56.7	71.89	10.7	8.358	76.2	56.7	8.19	43.5	15.4	18.812	107	10.7	1.07	1881.2	3024694	1607.853498	16.07853498	188120	3.206
2014	Chandpur	60.1	79.8	47.9	56.7	71.89	10.7	8.358	76.2	56.7	8.19	43.5	15.4	16.453	169	16.9	1.69	1645.3	2485790	1510.843007	15.10843007	164530	3.179
2014	Chittagong	61.4	74.6	51.3	60.4	68.51	10.75	8.601	61.6	61.9	9.6	50.4	54.8	52.829	295	29.5	2.95	5282.9	8058637	1525.419183	15.25419183	528290	3.183
2014	Chuadanga	57.9	76	46.2	55.4	69.42	11.12	8.271	54.6	64.7	6.92	41.1	19.4	11.741	267	26.7	2.67	1174.1	1180417	1005.380291	10.05380291	117410	3.002
2014	Comilla	60.1	79.8	47.9	56.7	71.89	10.7	8.358	76.2	56.7	8.19	43.5	15.4	31.463	94	9.4	0.94	3146.3	5741941	1824.982042	18.24982042	314630	3.261
2014	Cox's Bazar	51	68.4	39.1	49.5	64.45	9.579	7.881	76	56.8	20.6	30	40.3	24.919	388	38.8	3.88	2491.9	2507159	1006.12344	10.0612344	249190	3.003
2014	Dhaka	65.9	81.4	52.6	66.7	72.9	9.884	9.023	49.4	67	7.58	62.3	81.3	14.636	0	0	0	1463.6	13767957	9406.912408	94.06912408	146360	3.973
2014	Dinajpur	58.4	80.7	48.3	51.2	72.46	11.01	7.993	59.6	62.7	4.2	33.2	12.9	34.443	383	38.3	3.83	3444.3	3135769	910.4227274	9.104227274	344430	2.959
2014	Faridpur	56.8	77.2	45.3	52.2	70.21	11.32	8.064	61.8	61.8	7.5	35.2	12.3	20.529	145	14.5	1.45	2052.9	1985430	967.1342978	9.671342978	205290	2.985
2014	Feni	56.5	75.6	43.7	54.7	69.14	9.723	8.226	76.6	56.6	23.2	39.8	15.3	9.904	151	15.1	1.51	990.4	1520475	1535.213045	15.35213045	99040	3.186
2014	Gaibandha	58.3	77.3	49.1	52.2	70.26	11.6	8.061	56.2	64	6.62	35.1	20.6	21.148	301	30.1	3.01	2114.8	2482180	1173.718555	11.73718555	211480	3.07
2014	Gazipur	61.6	78.2	49.9	59.7	70.86	10.44	8.56	56.5	63.9	1.46	49.2	36.5	18.064	37	3.7	0.37	1806.4	4112075	2276.392272	22.76392272	180640	3.357
2014	Gopalganj	60.5	80.5	50.3	54.7	72.36	11.66	8.225	65.1	60.6	8.77	39.7	2.17	14.687	232	23.2	2.32	1468.7	1184162	806.2654048	8.062654048	146870	2.906
2014	Habiganj	50.8	70.3	37.6	49.4	65.72	9.743	7.877	83.1	54.6	12.1	29.9	10.6	26.366	179	17.9	1.79	2636.6	2226329	844.3939164	8.443939164	263660	2.927
2014	Jamalpur	54.6	73.3	42.9	51.8	67.64	11.06	8.034	62.6	61.5	7.91	34.3	23	10.124	280	28	2.8	1012.4	2375070	2345.97985	23.4597985	101240	3.37
2014	Jessore	59.2	77.7	49.9	53.4	70.48	11.53	8.138	58.4	63.1	5.8	37.3	27.6	21.152	181	18.1	1.81	2115.2	2888511	1365.597107	13.65597107	211520	3.135
2014	Jhalokati	63.7	79.7	57	57	71.79	12.18	8.38	56.3	64	8.43	44.2	42.4	26.069	273	27.3	2.73	2606.9	684712	262.6537266	2.626537266	260690	2.419
2014	Jhenaidah	57.9	76	46.2	55.4	69.42	11.12	8.271	54.6	64.7	6.92	41.1	19.4	7.068	290	29	2.9	706.8	1852369	2620.7824	26.207824	70680	3.418
2014	Joypurhat	58.3	77.3	49.1	52.2	70.26	11.6	8.061	56.2	64	6.62	35.1	20.6	19.648	228	22.8	2.28	1964.8	944269	480.5929357	4.805929357	196480	2.682
2014	Khagrachhari	56.1	69.3	49.9	51.1	65.07	11.69	7.987	65.8	60.3	10.2	33	22.3	27.492	275	27.5	2.75	2749.2	651405	236.9434745	2.369434745	274920	2.375
2014	Khulna	59.2	84.3	48.4	50.9	74.77	11.54	7.972	64.3	60.9	6.66	32.6	24.3	43.944	271	27.1	2.71	4394.4	2325308	529.1525578	5.291525578	439440	2.724
2014	Kishoreganj	53.4	75.7	40.8	49.2	69.19	9.89	7.863	82.6	54.8	13.3	29.5	11.6	26.886	143	14.3	1.43	2688.6	3047262	1133.401027	11.33401027	268860	3.054
2014	Kurigram	56.2	77.9	45.3	50.3	70.65	11.09	7.936	61.3	62	5.43	31.6	17.5	22.45	350	35	3.5	2245	2185353	973.4311804	9.734311804	224500	2.988
2014	Kushtia	57.9	76	46.2	55.4	69.42	11.12	8.271	54.6	64.7	6.92	41.1	19.4	16.088	277	27.7	2.77	1608.8	2035301	1265.105047	12.65105047	160880	3.102
2014	Lakshmipur	56.5	75.6	43.7	54.7	69.14	9.723	8.226	76.6	56.6	23.2	39.8	15.3	14.404	216	21.6	2.16	1440.4	1830216	1270.63038	12.7063038	144040	3.104
2014	Lalmonirhat	56.2	77.9	45.3	50.3	70.65	11.09	7.936	61.3	62	5.43	31.6	17.5	12.474	346	34.6	3.46	1247.4	1317573	1056.255411	10.56255411	124740	3.024
2014	Madaripur	60.5	80.5	50.3	54.7	72.36	11.66	8.225	65.1	60.6	8.77	39.7	2.17	11.257	220	22	2.2	1125.7	1181228	1049.32753	10.4932753	112570	3.021
2014	Magura	59.2	77.7	49.9	53.4	70.48	11.53	8.138	58.4	63.1	5.8	37.3	27.6	10.391	201	20.1	2.01	1039.1	958438	922.3732076	9.223732076	103910	2.965
2014	Manikganj	56.8	77.2	45.3	52.2	70.21	11.32	8.064	61.8	61.8	7.5	35.2	12.3	13.837	64	6.4	0.64	1383.7	1443946	1043.539785	10.43539785	138370	3.019
2014	Maulvibazar	56.6	73.8	44.4	55.3	67.96	10.29	8.266	70.1	58.8	9.2	40.9	23.9	27.994	214	21.4	2.14	2799.4	2047180	731.2924198	7.312924198	279940	2.864
2014	Meherpur	57.9	76	46.2	55.4	69.42	11.12	8.271	54.6	64.7	6.92	41.1	19.4	7.516	312	31.2	3.12	751.6	682635	908.2424162	9.082424162	75160	2.958
2014	Munshiganj	60.5	80.5	50.3	54.7	72.36	11.66	8.225	65.1	60.6	8.77	39.7	2.17	10.043	27	2.7	0.27	1004.3	1511503	1505.031365	15.05031365	100430	3.178
2014	Mymensingh	53.4	75.7	40.8	49.2	69.19	9.89	7.863	82.6	54.8	13.3	29.5	11.6	43.946	121	12.1	1.21	4394.6	5374321	1222.937469	12.22937469	439460	3.087
2014	Naogaon	54.9	75.3	43.2	50.9	68.96	10.39	7.977	58.1	63.3	10.7	36.2	20.9	34.356	283	28.3	2.83	3435.6	2692288	783.6441961	7.836441961	343560	2.894
2014	Narail	59.2	77.7	49.9	53.4	70.48	11.53	8.138	58.4	63.1	5.8	37.3	27.6	9.68	307	30.7	3.07	968	734817	759.1084711	7.591084711	96800	2.88
2014	Narayanganj	61.6	78.2	49.9	59.7	70.86	10.44	8.56	56.5	63.9	1.46	49.2	36.5	6.844	17	1.7	0.17	684.4	3285699	4800.845996	48.00845996	68440	3.681
2014	Narsingdi	61.6	78.2	49.9	59.7	70.86	10.44	8.56	56.5	63.9	1.46	49.2	36.5	11.501	52	5.2	0.52	1150.1	2361535	2053.330145	20.53330145	115010	3.312
2014	Natore	57.6	78.5	46.1	52.8	71.05	10.58	8.1	56.3	64	3.48	36.2	20.9	19.002	220	22	2.2	1900.2	1784801	939.2700768	9.392700768	190020	2.973
2014	Nawabganj	54.9	75.3	43.2	50.9	68.96	10.39	7.977	58.1	63.3	10.7	32.7	17.5	17.025	320	32	3.2	1702.5	1739819	1021.920117	10.21920117	170250	3.009
2014	Netrakona	53.4	75.7	40.8	49.2	69.19	9.89	7.863	82.6	54.8	13.3	29.5	11.6	27.943	159	15.9	1.59	2794.3	2331831	834.4955803	8.344955803	279430	2.921
2014	Nilphamari	58.4	80.7	48.3	51.2	72.46	11.01	7.993	59.6	62.7	4.2	33.2	12.9	15.466	361	36.1	3.61	1546.6	1944593	1257.334152	12.57334152	154660	3.099
2014	Noakhali	56.5	75.6	43.7	54.7	69.14	9.723	8.226	76.6	56.6	23.2	39.8	15.3	36.859	190	19	1.9	3685.9	3333122	904.2898614	9.042898614	368590	2.956
2014	Pabna	57.6	78.5	46.1	52.8	71.05	10.58	8.1	56.3	64	3.48	36.2	20.9	23.761	161	16.1	1.61	2376.1	2668868	1123.213669	11.23213669	237610	3.05
2014	Panchagarh	58.4	80.7	48.3	51.2	72.46	11.01	7.993	59.6	62.7	4.2	33.2	12.9	14.046	444	44.4	4.44	1404.6	1050306	747.7616403	7.477616403	140460	2.874
2014	Patuakhali	55.7	77.8	44.9	49.6	70.54	10.53	7.887	69.7	58.9	9.52	30.2	18.1	12.778	319	31.9	3.19	1277.8	1574063	1231.853968	12.31853968	127780	3.091
2014	Pirojpur	63.7	79.7	57	57	71.79	12.18	8.38	56.3	64	8.43	44.2	42.4	32.213	304	30.4	3.04	3221.3	1122482	348.4562133	3.484562133	322130	2.542
2014	Rajbari	56.8	77.2	45.3	52.2	70.21	11.32	8.064	61.8	61.8	7.5	35.2	12.3	10.923	136	13.6	1.36	1092.3	1092280	999.98169	9.9998169	109230	3
2014	Rajshahi	54.9	75.3	43.2	50.9	68.96	10.39	7.977	58.1	63.3	10.7	32.7	17.5	24.254	258	25.8	2.58	2425.4	2724736	1123.417168	11.23417168	242540	3.051
2014	Rangamati	56.1	69.3	49.9	51.1	65.07	11.69	7.987	65.8	60.3	10.2	33	22.3	61.161	314	31.4	3.14	6116.1	633586	103.5931394	1.035931394	611610	2.015
2014	Rangpur	56.2	77.9	45.3	50.3	70.65	11.09	7.936	61.3	62	5.43	31.6	17.5	24.006	309	30.9	3.09	2400.6	3023852	1259.623427	12.59623427	240060	3.1
2014	Satkhira	59.2	84.3	48.4	50.9	74.77	11.54	7.972	64.3	60.9	6.66	32.6	24.3	11.741	238	23.8	2.38	1174.1	2042606	1739.720637	17.39720637	117410	3.24
2014	Shariatpur	60.5	80.5	50.3	54.7	72.36	11.66	8.225	65.1	60.6	8.77	39.7	2.17	38.173	343	34.3	3.43	3817.3	1191052	312.0142509	3.120142509	381730	2.494
2014	Sherpur	54.6	73.3	42.9	51.8	67.64	11.06	8.034	62.6	61.5	7.91	34.3	23	13.647	203	20.3	2.03	1364.7	1395633	1022.66652	10.2266652	136470	3.01
2014	Sirajganj	57.6	78.5	46.1	52.8	71.05	10.58	8.1	56.3	64	3.48	36.2	20.9	24.021	142	14.2	1.42	2402.1	3267063	1360.086175	13.60086175	240210	3.134
2014	Sunamganj	50.8	70.3	37.6	49.4	65.72	9.743	7.877	83.1	54.6	12.1	29.9	10.6	37.472	346	34.6	3.46	3747.2	2657582	709.2180828	7.092180828	374720	2.851
2014	Sylhet	56.6	73.8	44.4	55.3	67.96	10.29	8.266	70.1	58.8	9.2	40.9	23.9	34.521	248	24.8	2.48	3452.1	3820921	1106.839605	11.06839605	345210	3.044
2014	Tangail	54.6	73.3	42.9	51.8	67.64	11.06	8.034	62.6	61.5	7.91	34.3	23	34.143	98	9.8	0.98	3414.3	3744557	1096.727587	10.96727587	341430	3.04
2014	Thakurgaon	58.4	80.7	48.3	51.2	72.46	11.01	7.993	59.6	62.7	4.2	33.2	12.9	17.817	408	40.8	4.08	1781.7	1463192	821.2336533	8.212336533	178170	2.914
2015	Bagerhat	61.2	83.6	52.5	52.2	74.35	11.81	8.063	60.8	62.3	6.72	35.6	23.2	39.591	270	27	2.7	3959.1	1450704	366.4226718	3.664226718	395910	2.564
2015	Bandarban	52.9	70.4	42.2	49.9	65.76	9.989	7.906	74.6	57.3	18.5	31.2	36.6	44.79	311	31.1	3.11	4479	435415	97.21254744	0.972125474	447900	1.988
2015	Barguna	57.5	78.3	48.4	50.1	70.9	10.89	7.92	68	59.5	8.33	31.6	16.8	18.313	327	32.7	3.27	1831.3	913594	498.8773003	4.988773003	183130	2.698
2015	Barisal	64.8	79.8	60.1	56.7	71.86	12.36	8.358	56.5	63.9	7.79	44	37.9	27.845	185	18.5	1.85	2784.5	2318885	832.7832645	8.327832645	278450	2.921
2015	Bhola	57.5	78.3	48.4	50.1	70.9	10.89	7.92	68	59.5	8.33	31.6	16.8	34.035	317	31.7	3.17	3403.5	1812015	532.397532	5.32397532	340350	2.726
2015	Bogra	60.1	78.1	52.4	52.9	70.75	11.89	8.11	54.7	64.7	5.79	37	19.4	28.987	228	22.8	2.28	2898.7	3585771	1237.027288	12.37027288	289870	3.092
2015	Brahamanbaria	61.8	80.2	51	57.6	72.15	10.86	8.419	74.4	57.3	7.17	45.7	15.6	18.812	107	10.7	1.07	1881.2	3056334	1624.672549	16.24672549	188120	3.211
2015	Chandpur	61.8	80.2	51	57.6	72.15	10.86	8.419	74.4	57.3	7.17	45.7	15.6	16.453	169	16.9	1.69	1645.3	2485897	1510.908041	15.10908041	164530	3.179
2015	Chittagong	63.2	75.2	55.1	60.9	68.9	11.07	8.638	60.5	62.3	8.4	51.9	51.3	52.829	295	29.5	2.95	5282.9	8129438	1538.821102	15.38821102	528290	3.187
2015	Chuadanga	60.1	77.1	50	56.2	70.1	11.5	8.325	53.5	65.1	5.3	43	18.7	11.741	267	26.7	2.67	1174.1	1186107	1010.226557	10.10226557	117410	3.004
2015	Comilla	61.8	80.2	51	57.6	72.15	10.86	8.419	74.4	57.3	7.17	45.7	15.6	31.463	94	9.4	0.94	3146.3	5806134	1845.384738	18.45384738	314630	3.266
2015	Cox's Bazar	52.9	70.4	42.2	49.9	65.76	9.989	7.906	74.6	57.3	18.5	31.2	36.6	24.919	388	38.8	3.88	2491.9	2554741	1025.218107	10.25218107	249190	3.011
2015	Dhaka	68.2	81.7	57.7	67.2	73.14	10.36	9.055	48.5	67.4	6.92	63.7	80.3	14.636	0	0	0	1463.6	14232594	9724.374146	97.24374146	146360	3.988
2015	Dinajpur	60.2	80.7	51.9	52.2	72.46	11.4	8.061	57.6	63.5	3.68	35.6	13	34.443	383	38.3	3.83	3444.3	3153815	915.6621084	9.156621084	344430	2.962
2015	Faridpur	58.7	78.5	48.3	53.3	71.03	11.51	8.133	60.4	62.4	4.67	37.6	12	20.529	145	14.5	1.45	2052.9	1990971	969.8334064	9.698334064	205290	2.987
2015	Feni	58.7	76.6	47.6	55.4	69.77	10.15	8.271	74.8	57.2	20.3	41.5	15.4	9.904	151	15.1	1.51	990.4	1533377	1548.240105	15.48240105	99040	3.19
2015	Gaibandha	60.1	78.1	52.4	52.9	70.75	11.89	8.11	54.7	64.7	5.79	37	19.4	21.148	301	30.1	3.01	2114.8	2492583	1178.637696	11.78637696	211480	3.071
2015	Gazipur	63.1	78.5	53.1	60.2	70.99	10.59	8.591	55.3	64.4	1.28	50.6	34.8	18.064	37	3.7	0.37	1806.4	4321970	2392.587467	23.92587467	180640	3.379
2015	Gopalganj	61.9	81.2	52.6	55.7	72.76	11.75	8.291	64.3	60.9	7.67	42.1	4.04	14.687	232	23.2	2.32	1468.7	1177552	801.764826	8.01764826	146870	2.904
2015	Habiganj	52.7	71.6	40.6	50.5	66.53	10	7.948	80.6	55.4	10.6	32.4	10.6	26.366	179	17.9	1.79	2636.6	2250135	853.422969	8.53422969	263660	2.931
2015	Jamalpur	56.6	74.7	46.1	52.8	68.53	11.32	8.099	61.1	62.1	6.92	36.6	21.3	10.124	280	28	2.8	1012.4	2379996	2350.845516	23.50845516	101240	3.371
2015	Jessore	61.4	79.1	53.6	54.6	71.42	11.78	8.22	56.7	63.9	6.09	40.1	25.3	21.152	181	18.1	1.81	2115.2	2901897	1371.925586	13.71925586	211520	3.137
2015	Jhalokati	64.8	79.8	60.1	56.7	71.86	12.36	8.358	56.5	63.9	7.79	44	37.9	26.069	273	27.3	2.73	2606.9	679478	260.645978	2.60645978	260690	2.416
2015	Jhenaidah	60.1	77.1	50	56.2	70.1	11.5	8.325	53.5	65.1	5.3	43	18.7	7.068	290	29	2.9	706.8	1861465	2633.651669	26.33651669	70680	3.421
2015	Joypurhat	60.1	78.1	52.4	52.9	70.75	11.89	8.11	54.7	64.7	5.79	37	19.4	19.648	228	22.8	2.28	1964.8	945525	481.2321865	4.812321865	196480	2.682
2015	Khagrachhari	57.5	71.3	52.2	51.2	66.33	11.8	7.992	63.7	61.1	9.86	33.6	23.1	27.492	275	27.5	2.75	2749.2	657569	239.1855813	2.391855813	274920	2.379
2015	Khulna	61.2	83.6	52.5	52.2	74.35	11.81	8.063	60.8	62.3	6.72	35.6	23.2	43.944	271	27.1	2.71	4394.4	2308064	525.2284726	5.252284726	439440	2.72
2015	Kishoreganj	55.3	76.7	43.8	50.3	69.86	10.2	7.936	79	56	11.9	32	12.2	26.886	143	14.3	1.43	2688.6	3062991	1139.251283	11.39251283	268860	3.057
2015	Kurigram	57.8	78.4	48.5	50.9	70.98	11.45	7.976	59.9	62.6	5.13	33.2	16.8	22.45	350	35	3.5	2245	2202695	981.155902	9.81155902	224500	2.992
2015	Kushtia	60.1	77.1	50	56.2	70.1	11.5	8.325	53.5	65.1	5.3	43	18.7	16.088	277	27.7	2.77	1608.8	2045181	1271.246271	12.71246271	160880	3.104
2015	Lakshmipur	58.7	76.6	47.6	55.4	69.77	10.15	8.271	74.8	57.2	20.3	41.5	15.4	14.404	216	21.6	2.16	1440.4	1846066	1281.634268	12.81634268	144040	3.108
2015	Lalmonirhat	57.8	78.4	48.5	50.9	70.98	11.45	7.976	59.9	62.6	5.13	33.2	16.8	12.474	346	34.6	3.46	1247.4	1325241	1062.402597	10.62402597	124740	3.026
2015	Madaripur	61.9	81.2	52.6	55.7	72.76	11.75	8.291	64.3	60.9	7.67	42.1	4.04	11.257	220	22	2.2	1125.7	1175661	1044.382162	10.44382162	112570	3.019
2015	Magura	61.4	79.1	53.6	54.6	71.42	11.78	8.22	56.7	63.9	6.09	40.1	25.3	10.391	201	20.1	2.01	1039.1	962528	926.3093061	9.263093061	103910	2.967
2015	Manikganj	58.7	78.5	48.3	53.3	71.03	11.51	8.133	60.4	62.4	4.67	37.6	12	13.837	64	6.4	0.64	1383.7	1447485	1046.09742	10.4609742	138370	3.02
2015	Maulvibazar	58.7	75.4	47.7	56.3	69.01	10.55	8.334	68	59.6	8.1	43.3	23.1	27.994	214	21.4	2.14	2799.4	2069768	739.3612917	7.393612917	279940	2.869
2015	Meherpur	60.1	77.1	50	56.2	70.1	11.5	8.325	53.5	65.1	5.3	43	18.7	7.516	312	31.2	3.12	751.6	685143	911.5792975	9.115792975	75160	2.96
2015	Munshiganj	61.9	81.2	52.6	55.7	72.76	11.75	8.291	64.3	60.9	7.67	42.1	4.04	10.043	27	2.7	0.27	1004.3	1518970	1512.466395	15.12466395	100430	3.18
2015	Mymensingh	55.3	76.7	43.8	50.3	69.86	10.2	7.936	79	56	11.9	32	12.2	43.946	121	12.1	1.21	4394.6	5410372	1231.140946	12.31140946	439460	3.09
2015	Naogaon	57.6	76.8	47.5	52.4	69.89	10.81	8.071	55.6	64.4	9.55	38.1	19.5	34.356	283	28.3	2.83	3435.6	2697400	785.1321458	7.851321458	343560	2.895
2015	Narail	61.4	79.1	53.6	54.6	71.42	11.78	8.22	56.7	63.9	6.09	40.1	25.3	9.68	307	30.7	3.07	968	732458	756.6714876	7.566714876	96800	2.879
2015	Narayanganj	63.1	78.5	53.1	60.2	70.99	10.59	8.591	55.3	64.4	1.28	50.6	34.8	6.844	17	1.7	0.17	684.4	3366717	4919.224138	49.19224138	68440	3.692
2015	Narsingdi	63.1	78.5	53.1	60.2	70.99	10.59	8.591	55.3	64.4	1.28	50.6	34.8	11.501	52	5.2	0.52	1150.1	2383838	2072.722372	20.72722372	115010	3.317
2015	Natore	59.2	78.6	49.3	53.6	71.06	10.95	8.152	55.5	64.3	3.04	38.1	19.5	19.002	220	22	2.2	1900.2	1793552	943.8753815	9.438753815	190020	2.975
2015	Nawabganj	57.6	76.8	47.5	52.4	69.89	10.81	8.071	55.6	64.4	9.55	35.9	17.9	17.025	320	32	3.2	1702.5	1753527	1029.971806	10.29971806	170250	3.013
2015	Netrakona	55.3	76.7	43.8	50.3	69.86	10.2	7.936	79	56	11.9	32	12.2	27.943	159	15.9	1.59	2794.3	2343334	838.6121748	8.386121748	279430	2.924
2015	Nilphamari	60.2	80.7	51.9	52.2	72.46	11.4	8.061	57.6	63.5	3.68	35.6	13	15.466	361	36.1	3.61	1546.6	1962392	1268.842623	12.68842623	154660	3.103
2015	Noakhali	58.7	76.6	47.6	55.4	69.77	10.15	8.271	74.8	57.2	20.3	41.5	15.4	36.859	190	19	1.9	3685.9	3375612	915.8175751	9.158175751	368590	2.962
2015	Pabna	59.2	78.6	49.3	53.6	71.06	10.95	8.152	55.5	64.3	3.04	38.1	19.5	23.761	161	16.1	1.61	2376.1	2691380	1132.688018	11.32688018	237610	3.054
2015	Panchagarh	60.2	80.7	51.9	52.2	72.46	11.4	8.061	57.6	63.5	3.68	35.6	13	14.046	444	44.4	4.44	1404.6	1060832	755.2555888	7.552555888	140460	2.878
2015	Patuakhali	57.5	78.3	48.4	50.1	70.9	10.89	7.92	68	59.5	8.33	31.6	16.8	12.778	319	31.9	3.19	1277.8	1572264	1230.446079	12.30446079	127780	3.09
2015	Pirojpur	64.8	79.8	60.1	56.7	71.86	12.36	8.358	56.5	63.9	7.79	44	37.9	32.213	304	30.4	3.04	3221.3	1115591	346.3170149	3.463170149	322130	2.539
2015	Rajbari	58.7	78.5	48.3	53.3	71.03	11.51	8.133	60.4	62.4	4.67	37.6	12	10.923	136	13.6	1.36	1092.3	1095990	1003.378193	10.03378193	109230	3.001
2015	Rajshahi	57.6	76.8	47.5	52.4	69.89	10.81	8.071	55.6	64.4	9.55	35.9	17.9	24.254	258	25.8	2.58	2425.4	2741425	1130.298095	11.30298095	242540	3.053
2015	Rangamati	57.5	71.3	52.2	51.2	66.33	11.8	7.992	63.7	61.1	9.86	33.6	23.1	61.161	314	31.4	3.14	6116.1	639981	104.6387404	1.046387404	611610	2.02
2015	Rangpur	57.8	78.4	48.5	50.9	70.98	11.45	7.976	59.9	62.6	5.13	33.2	16.8	24.006	309	30.9	3.09	2400.6	3042092	1267.221528	12.67221528	240060	3.103
2015	Satkhira	61.2	83.6	52.5	52.2	74.35	11.81	8.063	60.8	62.3	6.72	35.6	23.2	11.741	238	23.8	2.38	1174.1	2042345	1739.498339	17.39498339	117410	3.24
2015	Shariatpur	61.9	81.2	52.6	55.7	72.76	11.75	8.291	64.3	60.9	7.67	42.1	4.04	38.173	343	34.3	3.43	3817.3	1191707	312.1858382	3.121858382	381730	2.494
2015	Sherpur	56.6	74.7	46.1	52.8	68.53	11.32	8.099	61.1	62.1	6.92	36.6	21.3	13.647	203	20.3	2.03	1364.7	1395019	1022.216604	10.22216604	136470	3.01
2015	Sirajganj	59.2	78.6	49.3	53.6	71.06	10.95	8.152	55.5	64.3	3.04	38.1	19.5	24.021	142	14.2	1.42	2402.1	3291747	1370.362183	13.70362183	240210	3.137
2015	Sunamganj	52.7	71.6	40.6	50.5	66.53	10	7.948	80.6	55.4	10.6	32.4	10.6	37.472	346	34.6	3.46	3747.2	2694539	719.0806469	7.190806469	374720	2.857
2015	Sylhet	58.7	75.4	47.7	56.3	69.01	10.55	8.334	68	59.6	8.1	43.3	23.1	34.521	248	24.8	2.48	3452.1	3913682	1133.710495	11.33710495	345210	3.055
2015	Tangail	56.6	74.7	46.1	52.8	68.53	11.32	8.099	61.1	62.1	6.92	36.6	21.3	34.143	98	9.8	0.98	3414.3	3755465	1099.922385	10.99922385	341430	3.041
2015	Thakurgaon	60.2	80.7	51.9	52.2	72.46	11.4	8.061	57.6	63.5	3.68	35.6	13	17.817	408	40.8	4.08	1781.7	1473263	826.88612	8.2688612	178170	2.917
2016	Bagerhat	62.4	83.1	54.6	53.6	74.02	12.07	8.155	57.4	63.7	6.79	38.6	22	39.591	270	27	2.7	3959.1	1435297	362.5311308	3.625311308	395910	2.559
2016	Bandarban	54.2	72.6	43.8	50.2	67.16	10.4	7.931	73.2	57.7	16.5	32.3	32.9	44.79	311	31.1	3.11	4479	444207	99.1754856	0.991754856	447900	1.996
2016	Barguna	58.4	79	49.9	50.6	71.35	11.26	7.954	66.4	60.1	7.14	33	15.5	18.313	327	32.7	3.27	1831.3	912325	498.1843499	4.981843499	183130	2.697
2016	Barisal	64.8	80	60.3	56.4	72.02	12.53	8.336	56.8	63.8	7.16	43.8	33.3	27.845	185	18.5	1.85	2784.5	2302374	826.8536542	8.268536542	278450	2.917
2016	Bhola	58.4	79	49.9	50.6	71.35	11.26	7.954	66.4	60.1	7.14	33	15.5	34.035	317	31.7	3.17	3403.5	1808082	531.2419568	5.312419568	340350	2.725
2016	Bogra	61	79	53.5	53.7	71.34	12.18	8.161	53.1	65.4	4.97	38.8	18.3	28.987	228	22.8	2.28	2898.7	3605894	1243.969366	12.43969366	289870	3.095
2016	Brahamanbaria	62.6	80.8	51.8	58.5	72.5	11.01	8.48	72.6	58	6.14	47.9	15.7	18.812	107	10.7	1.07	1881.2	3088052	1641.533064	16.41533064	188120	3.215
2016	Chandpur	62.6	80.8	51.8	58.5	72.5	11.01	8.48	72.6	58	6.14	47.9	15.7	16.453	169	16.9	1.69	1645.3	2485780	1510.836929	15.10836929	164530	3.179
2016	Chittagong	64	76	56.2	61.5	69.38	11.38	8.675	59.3	62.8	7.2	53.4	47.8	52.829	295	29.5	2.95	5282.9	8201182	1552.401522	15.52401522	528290	3.191
2016	Chuadanga	61.4	78.3	51.9	57	70.87	11.89	8.38	52.4	65.6	4.7	45	18	11.741	267	26.7	2.67	1174.1	1191685	1014.97743	10.1497743	117410	3.006
2016	Comilla	62.6	80.8	51.8	58.5	72.5	11.01	8.48	72.6	58	6.14	47.9	15.7	31.463	94	9.4	0.94	3146.3	5871761	1866.243206	18.66243206	314630	3.271
2016	Cox's Bazar	54.2	72.6	43.8	50.2	67.16	10.4	7.931	73.2	57.7	16.5	32.3	32.9	24.919	388	38.8	3.88	2491.9	2603033	1044.597697	10.44597697	249190	3.019
2016	Dhaka	69.2	82.3	59.5	67.7	73.47	10.84	9.087	47.6	67.8	6.27	65	79.3	14.636	0	0	0	1463.6	14721313	10058.28983	100.5828983	146360	4.003
2016	Dinajpur	61.2	80.9	53.2	53.2	72.56	11.8	8.13	55.5	64.4	3.15	37.9	13.1	34.443	383	38.3	3.83	3444.3	3171604	920.8268734	9.208268734	344430	2.964
2016	Faridpur	59.9	79.9	49.6	54.3	71.95	11.68	8.203	58.9	62.9	3.83	40	11.8	20.529	145	14.5	1.45	2052.9	1996465	972.5096205	9.725096205	205290	2.988
2016	Feni	59.9	77.7	49.5	56.1	70.49	10.59	8.316	73	57.8	17.4	43.2	15.5	9.904	151	15.1	1.51	990.4	1546277	1561.265145	15.61265145	99040	3.193
2016	Gaibandha	61	79	53.5	53.7	71.34	12.18	8.161	53.1	65.4	4.97	38.8	18.3	21.148	301	30.1	3.01	2114.8	2502747	1183.443824	11.83443824	211480	3.073
2016	Gazipur	63.5	78.8	53.5	60.7	71.22	10.75	8.624	54.1	64.9	1.1	51.9	33.1	18.064	37	3.7	0.37	1806.4	4544921	2516.010297	25.16010297	180640	3.401
2016	Gopalganj	62.5	81.9	52.6	56.7	73.25	11.83	8.357	63.5	61.2	6.58	44.4	5.91	14.687	232	23.2	2.32	1468.7	1170832	797.1893511	7.971893511	146870	2.902
2016	Habiganj	54.2	73	42.2	51.6	67.42	10.26	8.02	78.1	56.2	9.05	34.8	10.7	26.366	179	17.9	1.79	2636.6	2273965	862.4611242	8.624611242	263660	2.936
2016	Jamalpur	58.1	76.2	47.8	53.8	69.51	11.58	8.164	59.6	62.7	5.93	38.9	19.7	10.124	280	28	2.8	1012.4	2384678	2355.47017	23.5547017	101240	3.372
2016	Jessore	62.8	80.7	55.1	55.9	72.46	12.03	8.304	55	64.6	6.38	42.9	22.9	21.152	181	18.1	1.81	2115.2	2914996	1378.118381	13.78118381	211520	3.139
2016	Jhalokati	64.8	80	60.3	56.4	72.02	12.53	8.336	56.8	63.8	7.16	43.8	33.3	26.069	273	27.3	2.73	2606.9	674217	258.6278722	2.586278722	260690	2.413
2016	Jhenaidah	61.4	78.3	51.9	57	70.87	11.89	8.38	52.4	65.6	4.7	45	18	7.068	290	29	2.9	706.8	1870392	2646.281834	26.46281834	70680	3.423
2016	Joypurhat	61	79	53.5	53.7	71.34	12.18	8.161	53.1	65.4	4.97	38.8	18.3	19.648	228	22.8	2.28	1964.8	946696	481.8281759	4.818281759	196480	2.683
2016	Khagrachhari	58.2	73.4	52.3	51.2	67.69	11.9	7.998	61.6	61.9	8.67	34.2	23.9	27.492	275	27.5	2.75	2749.2	663760	241.4375091	2.414375091	274920	2.383
2016	Khulna	62.4	83.1	54.6	53.6	74.02	12.07	8.155	57.4	63.7	6.79	38.6	22	43.944	271	27.1	2.71	4394.4	2290968	521.3380666	5.213380666	439440	2.717
2016	Kishoreganj	56.6	77.9	45.2	51.4	70.63	10.51	8.01	75.4	57.1	10.4	34.6	12.8	26.886	143	14.3	1.43	2688.6	3078519	1145.02678	11.4502678	268860	3.059
2016	Kurigram	58.8	79.1	49.8	51.5	71.4	11.81	8.017	58.5	63.1	4.84	34.7	16.1	22.45	350	35	3.5	2245	2219973	988.8521158	9.888521158	224500	2.995
2016	Kushtia	61.4	78.3	51.9	57	70.87	11.89	8.38	52.4	65.6	4.7	45	18	16.088	277	27.7	2.77	1608.8	2054920	1277.299851	12.77299851	160880	3.106
2016	Lakshmipur	59.9	77.7	49.5	56.1	70.49	10.59	8.316	73	57.8	17.4	43.2	15.5	14.404	216	21.6	2.16	1440.4	1861930	1292.647876	12.92647876	144040	3.111
2016	Lalmonirhat	58.8	79.1	49.8	51.5	71.4	11.81	8.017	58.5	63.1	4.84	34.7	16.1	12.474	346	34.6	3.46	1247.4	1332802	1068.464005	10.68464005	124740	3.029
2016	Madaripur	62.5	81.9	52.6	56.7	73.25	11.83	8.357	63.5	61.2	6.58	44.4	5.91	11.257	220	22	2.2	1125.7	1169952	1039.310651	10.39310651	112570	3.017
2016	Magura	62.8	80.7	55.1	55.9	72.46	12.03	8.304	55	64.6	6.38	42.9	22.9	10.391	201	20.1	2.01	1039.1	966522	930.153017	9.30153017	103910	2.969
2016	Manikganj	59.9	79.9	49.6	54.3	71.95	11.68	8.203	58.9	62.9	3.83	40	11.8	13.837	64	6.4	0.64	1383.7	1450995	1048.634097	10.48634097	138370	3.021
2016	Maulvibazar	60.1	77.2	49	57.4	70.15	10.81	8.402	65.9	60.3	7.34	45.7	22.3	27.994	214	21.4	2.14	2799.4	2092450	747.4637422	7.474637422	279940	2.874
2016	Meherpur	61.4	78.3	51.9	57	70.87	11.89	8.38	52.4	65.6	4.7	45	18	7.516	312	31.2	3.12	751.6	687576	914.8163917	9.148163917	75160	2.961
2016	Munshiganj	62.5	81.9	52.6	56.7	73.25	11.83	8.357	63.5	61.2	6.58	44.4	5.91	10.043	27	2.7	0.27	1004.3	1526350	1519.814796	15.19814796	100430	3.182
2016	Mymensingh	56.6	77.9	45.2	51.4	70.63	10.51	8.01	75.4	57.1	10.4	34.6	12.8	43.946	121	12.1	1.21	4394.6	5446293	1239.314841	12.39314841	439460	3.093
2016	Naogaon	59.5	78.3	50	53.8	70.92	11.24	8.167	53	65.5	8.4	40.1	18	34.356	283	28.3	2.83	3435.6	2702198	786.5286995	7.865286995	343560	2.896
2016	Narail	62.8	80.7	55.1	55.9	72.46	12.03	8.304	55	64.6	6.38	42.9	22.9	9.68	307	30.7	3.07	968	730013	754.1456612	7.541456612	96800	2.877
2016	Narayanganj	63.5	78.8	53.5	60.7	71.22	10.75	8.624	54.1	64.9	1.1	51.9	33.1	6.844	17	1.7	0.17	684.4	3449800	5040.619521	50.40619521	68440	3.702
2016	Narsingdi	63.5	78.8	53.5	60.7	71.22	10.75	8.624	54.1	64.9	1.1	51.9	33.1	11.501	52	5.2	0.52	1150.1	2406112	2092.089384	20.92089384	115010	3.321
2016	Natore	60	78.7	50.4	54.4	71.16	11.32	8.205	54.7	64.7	2.61	40.1	18	19.002	220	22	2.2	1900.2	1802122	948.3854331	9.483854331	190020	2.977
2016	Nawabganj	59.5	78.3	50	53.8	70.92	11.24	8.167	53	65.5	8.4	39	18.4	17.025	320	32	3.2	1702.5	1767147	1037.971806	10.37971806	170250	3.016
2016	Netrakona	56.6	77.9	45.2	51.4	70.63	10.51	8.01	75.4	57.1	10.4	34.6	12.8	27.943	159	15.9	1.59	2794.3	2354624	842.6525427	8.426525427	279430	2.926
2016	Nilphamari	61.2	80.9	53.2	53.2	72.56	11.8	8.13	55.5	64.4	3.15	37.9	13.1	15.466	361	36.1	3.61	1546.6	1980207	1280.361438	12.80361438	154660	3.107
2016	Noakhali	59.9	77.7	49.5	56.1	70.49	10.59	8.316	73	57.8	17.4	43.2	15.5	36.859	190	19	1.9	3685.9	3418553	927.467647	9.27467647	368590	2.967
2016	Pabna	60	78.7	50.4	54.4	71.16	11.32	8.205	54.7	64.7	2.61	40.1	18	23.761	161	16.1	1.61	2376.1	2713869	1142.152687	11.42152687	237610	3.058
2016	Panchagarh	61.2	80.9	53.2	53.2	72.56	11.8	8.13	55.5	64.4	3.15	37.9	13.1	14.046	444	44.4	4.44	1404.6	1071350	762.7438417	7.627438417	140460	2.882
2016	Patuakhali	58.4	79	49.9	50.6	71.35	11.26	7.954	66.4	60.1	7.14	33	15.5	12.778	319	31.9	3.19	1277.8	1570321	1228.925497	12.28925497	127780	3.09
2016	Pirojpur	64.8	80	60.3	56.4	72.02	12.53	8.336	56.8	63.8	7.16	43.8	33.3	32.213	304	30.4	3.04	3221.3	1108585	344.1421165	3.441421165	322130	2.537
2016	Rajbari	59.9	79.9	49.6	54.3	71.95	11.68	8.203	58.9	62.9	3.83	40	11.8	10.923	136	13.6	1.36	1092.3	1099600	1006.683146	10.06683146	109230	3.003
2016	Rajshahi	59.5	78.3	50	53.8	70.92	11.24	8.167	53	65.5	8.4	39	18.4	24.254	258	25.8	2.58	2425.4	2757921	1137.099448	11.37099448	242540	3.056
2016	Rangamati	58.2	73.4	52.3	51.2	67.69	11.9	7.998	61.6	61.9	8.67	34.2	23.9	61.161	314	31.4	3.14	6116.1	646425	105.692353	1.05692353	611610	2.024
2016	Rangpur	58.8	79.1	49.8	51.5	71.4	11.81	8.017	58.5	63.1	4.84	34.7	16.1	24.006	309	30.9	3.09	2400.6	3060122	1274.73215	12.7473215	240060	3.105
2016	Satkhira	62.4	83.1	54.6	53.6	74.02	12.07	8.155	57.4	63.7	6.79	38.6	22	11.741	238	23.8	2.38	1174.1	2041831	1739.060557	17.39060557	117410	3.24
2016	Shariatpur	62.5	81.9	52.6	56.7	73.25	11.83	8.357	63.5	61.2	6.58	44.4	5.91	38.173	343	34.3	3.43	3817.3	1192272	312.3338485	3.123338485	381730	2.495
2016	Sherpur	58.1	76.2	47.8	53.8	69.51	11.58	8.164	59.6	62.7	5.93	38.9	19.7	13.647	203	20.3	2.03	1364.7	1394237	1021.643585	10.21643585	136470	3.009
2016	Sirajganj	60	78.7	50.4	54.4	71.16	11.32	8.205	54.7	64.7	2.61	40.1	18	24.021	142	14.2	1.42	2402.1	3316312	1380.588652	13.80588652	240210	3.14
2016	Sunamganj	54.2	73	42.2	51.6	67.42	10.26	8.02	78.1	56.2	9.05	34.8	10.7	37.472	346	34.6	3.46	3747.2	2731818	729.0291418	7.290291418	374720	2.863
2016	Sylhet	60.1	77.2	49	57.4	70.15	10.81	8.402	65.9	60.3	7.34	45.7	22.3	34.521	248	24.8	2.48	3452.1	4009024	1161.329046	11.61329046	345210	3.065
2016	Tangail	58.1	76.2	47.8	53.8	69.51	11.58	8.164	59.6	62.7	5.93	38.9	19.7	34.143	98	9.8	0.98	3414.3	3766092	1103.034883	11.03034883	341430	3.043
2016	Thakurgaon	61.2	80.9	53.2	53.2	72.56	11.8	8.13	55.5	64.4	3.15	37.9	13.1	17.817	408	40.8	4.08	1781.7	1483246	832.4891957	8.324891957	178170	2.92
2017	Bagerhat	63.6	82.8	56.7	54.9	73.79	12.34	8.242	53.9	65.2	6.86	41.7	20.9	39.591	270	27	2.7	3959.1	1420136	358.7017251	3.587017251	395910	2.555
2017	Bandarban	55.6	74.9	45.4	50.5	68.66	10.82	7.951	71.9	58.2	14.4	33.5	29.1	44.79	311	31.1	3.11	4479	453165	101.1754856	1.011754856	447900	2.005
2017	Barguna	59.4	79.8	51.5	51	71.9	11.63	7.984	64.7	60.7	5.95	34.4	14.2	18.313	327	32.7	3.27	1831.3	911051	497.4886693	4.974886693	183130	2.697
2017	Barisal	64.8	80.4	60.6	55.9	72.27	12.7	8.309	57	63.7	6.53	43.6	28.8	27.845	185	18.5	1.85	2784.5	2286122	821.0170587	8.210170587	278450	2.914
2017	Bhola	59.4	79.8	51.5	51	71.9	11.63	7.984	64.7	60.7	5.95	34.4	14.2	34.035	317	31.7	3.17	3403.5	1804157	530.0887322	5.300887322	340350	2.724
2017	Bogra	62	80	54.6	54.4	72.03	12.47	8.206	51.6	66	4.14	40.7	17.2	28.987	228	22.8	2.28	2898.7	3626037	1250.918343	12.50918343	289870	3.097
2017	Brahamanbaria	63.4	81.5	52.7	59.4	72.95	11.16	8.537	70.9	58.6	5.12	50.1	15.9	18.812	107	10.7	1.07	1881.2	3119950	1658.489262	16.58489262	188120	3.22
2017	Chandpur	63.4	81.5	52.7	59.4	72.95	11.16	8.537	70.9	58.6	5.12	50.1	15.9	16.453	169	16.9	1.69	1645.3	2485688	1510.781013	15.10781013	164530	3.179
2017	Chittagong	64.9	76.8	57.4	62	69.95	11.7	8.708	58.2	63.2	6.1	54.9	44.3	52.829	295	29.5	2.95	5282.9	8274355	1566.252437	15.66252437	528290	3.195
2017	Chuadanga	62.8	79.6	53.8	57.8	71.75	12.27	8.43	51.4	66.1	3	47	17.4	11.741	267	26.7	2.67	1174.1	1197237	1019.706158	10.19706158	117410	3.008
2017	Comilla	63.4	81.5	52.7	59.4	72.95	11.16	8.537	70.9	58.6	5.12	50.1	15.9	31.463	94	9.4	0.94	3146.3	5939072	1887.636907	18.87636907	314630	3.276
2017	Cox's Bazar	55.6	74.9	45.4	50.5	68.66	10.82	7.951	71.9	58.2	14.4	33.5	29.1	24.919	388	38.8	3.88	2491.9	2652035	1064.26221	10.6426221	249190	3.027
2017	Dhaka	70.3	82.9	61.5	68.1	73.91	11.33	9.114	46.8	68.2	5.62	66.4	78.3	14.636	0	0	0	1463.6	15234280	10408.77289	104.0877289	146360	4.017
2017	Dinajpur	62.2	81.2	54.6	54.2	72.76	12.2	8.194	53.5	65.2	2.63	40.3	13.2	34.443	383	38.3	3.83	3444.3	3189343	925.9771216	9.259771216	344430	2.967
2017	Faridpur	61.2	81.5	50.9	55.3	72.97	11.86	8.268	57.5	63.5	3.45	42.4	11.6	20.529	145	14.5	1.45	2052.9	2002063	975.2364947	9.752364947	205290	2.989
2017	Feni	61.3	78.9	51.4	56.7	71.32	11.02	8.357	71.3	58.4	14.5	44.9	15.6	9.904	151	15.1	1.51	990.4	1559269	1574.383078	15.74383078	99040	3.197
2017	Gaibandha	62	80	54.6	54.4	72.03	12.47	8.206	51.6	66	4.14	40.7	17.2	21.148	301	30.1	3.01	2114.8	2512866	1188.228674	11.88228674	211480	3.075
2017	Gazipur	64	79.3	54.1	61.1	71.54	10.9	8.651	52.8	65.5	0.92	53.3	31.3	18.064	37	3.7	0.37	1806.4	4780940	2646.667405	26.46667405	180640	3.423
2017	Gopalganj	63.1	82.8	52.7	57.6	73.85	11.9	8.419	62.7	61.5	5.48	46.7	7.77	14.687	232	23.2	2.32	1468.7	1164160	792.6465582	7.926465582	146870	2.899
2017	Habiganj	55.6	74.5	43.9	52.6	68.42	10.51	8.087	75.7	57	7.54	37.3	10.8	26.366	179	17.9	1.79	2636.6	2297928	871.5497231	8.715497231	263660	2.94
2017	Jamalpur	59.5	77.8	49.5	54.7	70.6	11.84	8.225	58	63.3	4.94	41.2	18	10.124	280	28	2.8	1012.4	2389349	2360.083959	23.60083959	101240	3.373
2017	Jessore	64.3	82.5	56.6	57	73.6	12.28	8.382	53.2	65.3	6.66	45.6	20.5	21.152	181	18.1	1.81	2115.2	2928029	1384.279974	13.84279974	211520	3.141
2017	Jhalokati	64.8	80.4	60.6	55.9	72.27	12.7	8.309	57	63.7	6.53	43.6	28.8	26.069	273	27.3	2.73	2606.9	669010	256.6304806	2.566304806	260690	2.409
2017	Jhenaidah	62.8	79.6	53.8	57.8	71.75	12.27	8.43	51.4	66.1	3	47	17.4	7.068	290	29	2.9	706.8	1879272	2658.845501	26.58845501	70680	3.425
2017	Joypurhat	62	80	54.6	54.4	72.03	12.47	8.206	51.6	66	4.14	40.7	17.2	19.648	228	22.8	2.28	1964.8	947854	482.4175489	4.824175489	196480	2.683
2017	Khagrachhari	58.8	75.6	52.5	51.3	69.15	12	7.999	59.6	62.8	7.65	34.8	24.6	27.492	275	27.5	2.75	2749.2	670014	243.7123527	2.437123527	274920	2.387
2017	Khulna	63.6	82.8	56.7	54.9	73.79	12.34	8.242	53.9	65.2	6.86	41.7	20.9	43.944	271	27.1	2.71	4394.4	2274332	517.5523393	5.175523393	439440	2.714
2017	Kishoreganj	57.9	79.2	46.6	52.5	71.5	10.82	8.08	71.8	58.3	8.93	37.1	13.3	26.886	143	14.3	1.43	2688.6	3094054	1150.80488	11.5080488	268860	3.061
2017	Kurigram	59.7	79.9	51.2	52.1	71.91	12.17	8.053	57	63.7	4.55	36.3	15.3	22.45	350	35	3.5	2245	2237315	996.5768374	9.965768374	224500	2.999
2017	Kushtia	62.8	79.6	53.8	57.8	71.75	12.27	8.43	51.4	66.1	3	47	17.4	16.088	277	27.7	2.77	1608.8	2064650	1283.347837	12.83347837	160880	3.108
2017	Lakshmipur	61.3	78.9	51.4	56.7	71.32	11.02	8.357	71.3	58.4	14.5	44.9	15.6	14.404	216	21.6	2.16	1440.4	1877894	1303.730908	13.03730908	144040	3.115
2017	Lalmonirhat	59.7	79.9	51.2	52.1	71.91	12.17	8.053	57	63.7	4.55	36.3	15.3	12.474	346	34.6	3.46	1247.4	1340338	1074.505371	10.74505371	124740	3.031
2017	Madaripur	63.1	82.8	52.7	57.6	73.85	11.9	8.419	62.7	61.5	5.48	46.7	7.77	11.257	220	22	2.2	1125.7	1164256	1034.250688	10.34250688	112570	3.015
2017	Magura	64.3	82.5	56.6	57	73.6	12.28	8.382	53.2	65.3	6.66	45.6	20.5	10.391	201	20.1	2.01	1039.1	970502	933.9832547	9.339832547	103910	2.97
2017	Manikganj	61.2	81.5	50.9	55.3	72.97	11.86	8.268	57.5	63.5	3.45	42.4	11.6	13.837	64	6.4	0.64	1383.7	1454592	1051.233649	10.51233649	138370	3.022
2017	Maulvibazar	61.5	79.1	50.3	58.3	71.4	11.07	8.466	63.7	61.1	6.9	48	21.5	27.994	214	21.4	2.14	2799.4	2115303	755.6272773	7.556272773	279940	2.878
2017	Meherpur	62.8	79.6	53.8	57.8	71.75	12.27	8.43	51.4	66.1	3	47	17.4	7.516	312	31.2	3.12	751.6	689980	918.0149015	9.180149015	75160	2.963
2017	Munshiganj	63.1	82.8	52.7	57.6	73.85	11.9	8.419	62.7	61.5	5.48	46.7	7.77	10.043	27	2.7	0.27	1004.3	1533777	1527.209997	15.27209997	100430	3.184
2017	Mymensingh	57.9	79.2	46.6	52.5	71.5	10.82	8.08	71.8	58.3	8.93	37.1	13.3	43.946	121	12.1	1.21	4394.6	5482401	1247.531288	12.47531288	439460	3.096
2017	Naogaon	61.5	80.1	52.6	55.2	72.05	11.66	8.257	50.5	66.6	7.26	42.1	18.9	34.356	283	28.3	2.83	3435.6	2706929	787.9057515	7.879057515	343560	2.896
2017	Narail	64.3	82.5	56.6	57	73.6	12.28	8.382	53.2	65.3	6.66	45.6	20.5	9.68	307	30.7	3.07	968	727557	751.6084711	7.516084711	96800	2.876
2017	Narayanganj	64	79.3	54.1	61.1	71.54	10.9	8.651	52.8	65.5	0.92	53.3	31.3	6.844	17	1.7	0.17	684.4	3534874	5164.924021	51.64924021	68440	3.713
2017	Narsingdi	64	79.3	54.1	61.1	71.54	10.9	8.651	52.8	65.5	0.92	53.3	31.3	11.501	52	5.2	0.52	1150.1	2428465	2111.525085	21.11525085	115010	3.325
2017	Natore	60.8	79	51.5	55.1	71.36	11.69	8.253	53.9	65	2.18	42	16.6	19.002	220	22	2.2	1900.2	1810656	952.8765393	9.528765393	190020	2.979
2017	Nawabganj	61.5	80.1	52.6	55.2	72.05	11.66	8.257	50.5	66.6	7.26	42.1	18.9	17.025	320	32	3.2	1702.5	1780773	1045.97533	10.4597533	170250	3.02
2017	Netrakona	57.9	79.2	46.6	52.5	71.5	10.82	8.08	71.8	58.3	8.93	37.1	13.3	27.943	159	15.9	1.59	2794.3	2365884	846.6821744	8.466821744	279430	2.928
2017	Nilphamari	62.2	81.2	54.6	54.2	72.76	12.2	8.194	53.5	65.2	2.63	40.3	13.2	15.466	361	36.1	3.61	1546.6	1998140	1291.95655	12.9195655	154660	3.111
2017	Noakhali	61.3	78.9	51.4	56.7	71.32	11.02	8.357	71.3	58.4	14.5	44.9	15.6	36.859	190	19	1.9	3685.9	3462064	939.2723622	9.392723622	368590	2.973
2017	Pabna	60.8	79	51.5	55.1	71.36	11.69	8.253	53.9	65	2.18	42	16.6	23.761	161	16.1	1.61	2376.1	2736472	1151.665334	11.51665334	237610	3.061
2017	Panchagarh	62.2	81.2	54.6	54.2	72.76	12.2	8.194	53.5	65.2	2.63	40.3	13.2	14.046	444	44.4	4.44	1404.6	1081907	770.2598605	7.702598605	140460	2.887
2017	Patuakhali	59.4	79.8	51.5	51	71.9	11.63	7.984	64.7	60.7	5.95	34.4	14.2	12.778	319	31.9	3.19	1277.8	1568400	1227.422132	12.27422132	127780	3.089
2017	Pirojpur	64.8	80.4	60.6	55.9	72.27	12.7	8.309	57	63.7	6.53	43.6	28.8	32.213	304	30.4	3.04	3221.3	1101616	341.9787042	3.419787042	322130	2.534
2017	Rajbari	61.2	81.5	50.9	55.3	72.97	11.86	8.268	57.5	63.5	3.45	42.4	11.6	10.923	136	13.6	1.36	1092.3	1103209	1009.987183	10.09987183	109230	3.004
2017	Rajshahi	61.5	80.1	52.6	55.2	72.05	11.66	8.257	50.5	66.6	7.26	42.1	18.9	24.254	258	25.8	2.58	2425.4	2774405	1143.895852	11.43895852	242540	3.058
2017	Rangamati	58.8	75.6	52.5	51.3	69.15	12	7.999	59.6	62.8	7.65	34.8	24.6	61.161	314	31.4	3.14	6116.1	652942	106.7579013	1.067579013	611610	2.028
2017	Rangpur	59.7	79.9	51.2	52.1	71.91	12.17	8.053	57	63.7	4.55	36.3	15.3	24.006	309	30.9	3.09	2400.6	3078159	1282.245689	12.82245689	240060	3.108
2017	Satkhira	63.6	82.8	56.7	54.9	73.79	12.34	8.242	53.9	65.2	6.86	41.7	20.9	11.741	238	23.8	2.38	1174.1	2041267	1738.580189	17.38580189	117410	3.24
2017	Shariatpur	63.1	82.8	52.7	57.6	73.85	11.9	8.419	62.7	61.5	5.48	46.7	7.77	38.173	343	34.3	3.43	3817.3	1192871	312.4907657	3.124907657	381730	2.495
2017	Sherpur	59.5	77.8	49.5	54.7	70.6	11.84	8.225	58	63.3	4.94	41.2	18	13.647	203	20.3	2.03	1364.7	1393430	1021.052246	10.21052246	136470	3.009
2017	Sirajganj	60.8	79	51.5	55.1	71.36	11.69	8.253	53.9	65	2.18	42	16.6	24.021	142	14.2	1.42	2402.1	3340958	1390.848841	13.90848841	240210	3.143
2017	Sunamganj	55.6	74.5	43.9	52.6	68.42	10.51	8.087	75.7	57	7.54	37.3	10.8	37.472	346	34.6	3.46	3747.2	2769480	739.0798463	7.390798463	374720	2.869
2017	Sylhet	61.5	79.1	50.3	58.3	71.4	11.07	8.466	63.7	61.1	6.9	48	21.5	34.521	248	24.8	2.48	3452.1	4106907	1189.683671	11.89683671	345210	3.075
2017	Tangail	59.5	77.8	49.5	54.7	70.6	11.84	8.225	58	63.3	4.94	41.2	18	34.143	98	9.8	0.98	3414.3	3776728	1106.150016	11.06150016	341430	3.044
2017	Thakurgaon	62.2	81.2	54.6	54.2	72.76	12.2	8.194	53.5	65.2	2.63	40.3	13.2	17.817	408	40.8	4.08	1781.7	1493209	838.0810462	8.380810462	178170	2.923
2018	Bagerhat	65.1	82.5	59.1	56.6	73.63	12.75	8.35	50.5	66.6	6.93	44.7	19.8	39.591	270	27	2.7	3959.1	1404583	354.7733071	3.547733071	395910	2.55
2018	Bandarban	57.2	77.3	47.3	51.2	70.25	11.37	7.992	70.5	58.7	12.3	34.6	25.4	44.79	311	31.1	3.11	4479	462102	103.1707971	1.031707971	447900	2.014
2018	Barguna	60.7	80.8	53.4	51.8	72.52	12.14	8.033	63.1	61.4	4.76	35.8	12.9	18.313	327	32.7	3.27	1831.3	909370	496.5707421	4.965707421	183130	2.696
2018	Barisal	65.1	80.9	61.1	55.9	72.6	13.02	8.303	57.3	63.6	5.9	43.4	24.3	27.845	185	18.5	1.85	2784.5	2269120	814.9111151	8.149111151	278450	2.911
2018	Bhola	60.7	80.8	53.4	51.8	72.52	12.14	8.033	63.1	61.4	4.76	35.8	12.9	34.035	317	31.7	3.17	3403.5	1799443	528.7036874	5.287036874	340350	2.723
2018	Bogra	63.2	81.2	56.1	55.4	72.8	12.91	8.273	50	66.7	3.31	42.5	16	28.987	228	22.8	2.28	2898.7	3644691	1257.353641	12.57353641	289870	3.099
2018	Brahamanbaria	64.5	82.3	53.8	60.6	73.48	11.44	8.616	69.1	59.2	4.1	52.2	16	18.812	107	10.7	1.07	1881.2	3150782	1674.878801	16.74878801	188120	3.224
2018	Chandpur	64.5	82.3	53.8	60.6	73.48	11.44	8.616	69.1	59.2	4.1	52.2	16	16.453	169	16.9	1.69	1645.3	2484543	1510.085091	15.10085091	164530	3.179
2018	Chittagong	66	77.9	58.9	62.8	70.6	12.16	8.762	57	63.7	5.9	56.4	40.8	52.829	295	29.5	2.95	5282.9	8345561	1579.731019	15.79731019	528290	3.199
2018	Chuadanga	64.4	81.1	56.1	58.8	72.71	12.81	8.501	50.3	66.5	2.87	49	16.7	11.741	267	26.7	2.67	1174.1	1202254	1023.979218	10.23979218	117410	3.01
2018	Comilla	64.5	82.3	53.8	60.6	73.48	11.44	8.616	69.1	59.2	4.1	52.2	16	31.463	94	9.4	0.94	3146.3	6005727	1908.822109	19.08822109	314630	3.281
2018	Cox's Bazar	57.2	77.3	47.3	51.2	70.25	11.37	7.992	70.5	58.7	12.3	34.6	25.4	24.919	388	38.8	3.88	2491.9	2700722	1083.800313	10.83800313	249190	3.035
2018	Dhaka	71.6	83.7	63.7	68.9	74.43	11.96	9.164	45.9	68.6	4.96	67.7	77.4	14.636	0	0	0	1463.6	15767387	10773.01653	107.7301653	146360	4.032
2018	Dinajpur	63.4	81.6	56.4	55.5	73.03	12.75	8.279	51.4	66.1	2.11	42.7	13.3	34.443	383	38.3	3.83	3444.3	3205696	930.7249659	9.307249659	344430	2.969
2018	Faridpur	62.8	83.2	52.5	56.6	74.07	12.18	8.355	56	64.1	2.87	44.8	11.3	20.529	145	14.5	1.45	2052.9	2006938	977.6111842	9.776111842	205290	2.99
2018	Feni	62.8	80.3	53.6	57.6	72.22	11.6	8.419	69.5	59	11.6	46.7	15.7	9.904	151	15.1	1.51	990.4	1571703	1586.937601	15.86937601	99040	3.201
2018	Gaibandha	63.2	81.2	56.1	55.4	72.8	12.91	8.273	50	66.7	3.31	42.5	16	21.148	301	30.1	3.01	2114.8	2521888	1192.494799	11.92494799	211480	3.076
2018	Gazipur	64.7	79.9	54.9	61.9	71.94	11.18	8.701	51.6	66	0.74	54.6	29.6	18.064	37	3.7	0.37	1806.4	5029238	2784.122011	27.84122011	180640	3.445
2018	Gopalganj	64	83.9	53	58.9	74.53	12.11	8.503	61.9	61.8	4.39	49	9.64	14.687	232	23.2	2.32	1468.7	1157016	787.7823926	7.877823926	146870	2.896
2018	Habiganj	57.3	76.1	45.8	53.9	69.49	10.9	8.174	73.2	57.8	6.04	39.7	10.8	26.366	179	17.9	1.79	2636.6	2321074	880.3284533	8.803284533	263660	2.945
2018	Jamalpur	61.2	79.6	51.5	55.9	71.77	12.24	8.307	56.5	63.9	3.96	43.5	16.4	10.124	280	28	2.8	1012.4	2392964	2363.654682	23.63654682	101240	3.374
2018	Jessore	66	84.4	58.3	58.5	74.84	12.67	8.481	51.5	66	6.95	48.4	18.2	21.152	181	18.1	1.81	2115.2	2939765	1389.828385	13.89828385	211520	3.143
2018	Jhalokati	65.1	80.9	61.1	55.9	72.6	13.02	8.303	57.3	63.6	5.9	43.4	24.3	26.069	273	27.3	2.73	2606.9	663577	254.5463961	2.545463961	260690	2.406
2018	Jhenaidah	64.4	81.1	56.1	58.8	72.71	12.81	8.501	50.3	66.5	2.87	49	16.7	7.068	290	29	2.9	706.8	1887331	2670.247595	26.70247595	70680	3.427
2018	Joypurhat	63.2	81.2	56.1	55.4	72.8	12.91	8.273	50	66.7	3.31	42.5	16	19.648	228	22.8	2.28	1964.8	948599	482.7967223	4.827967223	196480	2.684
2018	Khagrachhari	59.7	78	53	51.6	70.7	12.23	8.02	57.5	63.6	6.93	35.4	25.4	27.492	275	27.5	2.75	2749.2	676053	245.9089917	2.459089917	274920	2.391
2018	Khulna	65.1	82.5	59.1	56.6	73.63	12.75	8.35	50.5	66.6	6.93	44.7	19.8	43.944	271	27.1	2.71	4394.4	2257118	513.635081	5.13635081	439440	2.711
2018	Kishoreganj	59.4	80.7	48.2	53.8	72.45	11.26	8.17	68.2	59.5	7.46	39.6	13.9	26.886	143	14.3	1.43	2688.6	3108317	1156.109871	11.56109871	268860	3.063
2018	Kurigram	60.9	80.8	52.9	52.9	72.51	12.69	8.11	55.6	64.3	4.25	37.9	14.6	22.45	350	35	3.5	2245	2253779	1003.910468	10.03910468	224500	3.002
2018	Kushtia	64.4	81.1	56.1	58.8	72.71	12.81	8.501	50.3	66.5	2.87	49	16.7	16.088	277	27.7	2.77	1608.8	2073526	1288.864993	12.88864993	160880	3.11
2018	Lakshmipur	62.8	80.3	53.6	57.6	72.22	11.6	8.419	69.5	59	11.6	46.7	15.7	14.404	216	21.6	2.16	1440.4	1893196	1314.354346	13.14354346	144040	3.119
2018	Lalmonirhat	60.9	80.8	52.9	52.9	72.51	12.69	8.11	55.6	64.3	4.25	37.9	14.6	12.474	346	34.6	3.46	1247.4	1347294	1080.08177	10.8008177	124740	3.033
2018	Madaripur	64	83.9	53	58.9	74.53	12.11	8.503	61.9	61.8	4.39	49	9.64	11.257	220	22	2.2	1125.7	1158056	1028.743004	10.28743004	112570	3.012
2018	Magura	66	84.4	58.3	58.5	74.84	12.67	8.481	51.5	66	6.95	48.4	18.2	10.391	201	20.1	2.01	1039.1	974042	937.3900491	9.373900491	103910	2.972
2018	Manikganj	62.8	83.2	52.5	56.6	74.07	12.18	8.355	56	64.1	2.87	44.8	11.3	13.837	64	6.4	0.64	1383.7	1457645	1053.440052	10.53440052	138370	3.023
2018	Maulvibazar	63.1	81.1	51.9	59.6	72.73	11.46	8.551	61.6	61.9	5.69	50.4	20.7	27.994	214	21.4	2.14	2799.4	2137475	763.5475459	7.635475459	279940	2.883
2018	Meherpur	64.4	81.1	56.1	58.8	72.71	12.81	8.501	50.3	66.5	2.87	49	16.7	7.516	312	31.2	3.12	751.6	692076	920.8036189	9.208036189	75160	2.964
2018	Munshiganj	64	83.9	53	58.9	74.53	12.11	8.503	61.9	61.8	4.39	49	9.64	10.043	27	2.7	0.27	1004.3	1540601	1534.004779	15.34004779	100430	3.186
2018	Mymensingh	59.4	80.7	48.2	53.8	72.45	11.26	8.17	68.2	59.5	7.46	39.6	13.9	43.946	121	12.1	1.21	4394.6	5516450	1255.279206	12.55279206	439460	3.099
2018	Naogaon	63.7	81.9	55.4	56.8	73.27	12.24	8.368	47.9	67.7	6.11	45.2	19.4	34.356	283	28.3	2.83	3435.6	2710435	788.9262429	7.889262429	343560	2.897
2018	Narail	66	84.4	58.3	58.5	74.84	12.67	8.481	51.5	66	6.95	48.4	18.2	9.68	307	30.7	3.07	968	724775	748.7345041	7.487345041	96800	2.874
2018	Narayanganj	64.7	79.9	54.9	61.9	71.94	11.18	8.701	51.6	66	0.74	54.6	29.6	6.844	17	1.7	0.17	684.4	3620655	5290.261543	52.90261543	68440	3.723
2018	Narsingdi	64.7	79.9	54.9	61.9	71.94	11.18	8.701	51.6	66	0.74	54.6	29.6	11.501	52	5.2	0.52	1150.1	2449919	2130.179115	21.30179115	115010	3.328
2018	Natore	61.8	79.4	53	56.1	71.63	12.2	8.321	53.1	65.3	1.74	43.9	15.2	19.002	220	22	2.2	1900.2	1818388	956.9455847	9.569455847	190020	2.981
2018	Nawabganj	63.7	81.9	55.4	56.8	73.27	12.24	8.368	47.9	67.7	6.11	45.2	19.4	17.025	320	32	3.2	1702.5	1793675	1053.553598	10.53553598	170250	3.023
2018	Netrakona	59.4	80.7	48.2	53.8	72.45	11.26	8.17	68.2	59.5	7.46	39.6	13.9	27.943	159	15.9	1.59	2794.3	2376107	850.3406936	8.503406936	279430	2.93
2018	Nilphamari	63.4	81.6	56.4	55.5	73.03	12.75	8.279	51.4	66.1	2.11	42.7	13.3	15.466	361	36.1	3.61	1546.6	2015373	1303.099056	13.03099056	154660	3.115
2018	Noakhali	62.8	80.3	53.6	57.6	72.22	11.6	8.419	69.5	59	11.6	46.7	15.7	36.859	190	19	1.9	3685.9	3504748	950.852709	9.50852709	368590	2.978
2018	Pabna	61.8	79.4	53	56.1	71.63	12.2	8.321	53.1	65.3	1.74	43.9	15.2	23.761	161	16.1	1.61	2376.1	2758063	1160.752073	11.60752073	237610	3.065
2018	Panchagarh	63.4	81.6	56.4	55.5	73.03	12.75	8.279	51.4	66.1	2.11	42.7	13.3	14.046	444	44.4	4.44	1404.6	1092064	777.4911007	7.774911007	140460	2.891
2018	Patuakhali	60.7	80.8	53.4	51.8	72.52	12.14	8.033	63.1	61.4	4.76	35.8	12.9	12.778	319	31.9	3.19	1277.8	1565810	1225.395211	12.25395211	127780	3.088
2018	Pirojpur	65.1	80.9	61.1	55.9	72.6	13.02	8.303	57.3	63.6	5.9	43.4	24.3	32.213	304	30.4	3.04	3221.3	1094201	339.6768385	3.396768385	322130	2.531
2018	Rajbari	62.8	83.2	52.5	56.6	74.07	12.18	8.355	56	64.1	2.87	44.8	11.3	10.923	136	13.6	1.36	1092.3	1106324	1012.838964	10.12838964	109230	3.006
2018	Rajshahi	63.7	81.9	55.4	56.8	73.27	12.24	8.368	47.9	67.7	6.11	45.2	19.4	24.254	258	25.8	2.58	2425.4	2789714	1150.207801	11.50207801	242540	3.061
2018	Rangamati	59.7	78	53	51.6	70.7	12.23	8.02	57.5	63.6	6.93	35.4	25.4	61.161	314	31.4	3.14	6116.1	659269	107.792384	1.07792384	611610	2.033
2018	Rangpur	60.9	80.8	52.9	52.9	72.51	12.69	8.11	55.6	64.3	4.25	37.9	14.6	24.006	309	30.9	3.09	2400.6	3094903	1289.220612	12.89220612	240060	3.11
2018	Satkhira	65.1	82.5	59.1	56.6	73.63	12.75	8.35	50.5	66.6	6.93	44.7	19.8	11.741	238	23.8	2.38	1174.1	2039784	1737.317094	17.37317094	117410	3.24
2018	Shariatpur	64	83.9	53	58.9	74.53	12.11	8.503	61.9	61.8	4.39	49	9.64	38.173	343	34.3	3.43	3817.3	1192987	312.5211537	3.125211537	381730	2.495
2018	Sherpur	61.2	79.6	51.5	55.9	71.77	12.24	8.307	56.5	63.9	3.96	43.5	16.4	13.647	203	20.3	2.03	1364.7	1391991	1019.997802	10.19997802	136470	3.009
2018	Sirajganj	61.8	79.4	53	56.1	71.63	12.2	8.321	53.1	65.3	1.74	43.9	15.2	24.021	142	14.2	1.42	2402.1	3364303	1400.56742	14.0056742	240210	3.146
2018	Sunamganj	57.3	76.1	45.8	53.9	69.49	10.9	8.174	73.2	57.8	6.04	39.7	10.8	37.472	346	34.6	3.46	3747.2	2806423	748.9386742	7.489386742	374720	2.874
2018	Sylhet	63.1	81.1	51.9	59.6	72.73	11.46	8.551	61.6	61.9	5.69	50.4	20.7	34.521	248	24.8	2.48	3452.1	4205844	1218.343617	12.18343617	345210	3.086
2018	Tangail	61.2	79.6	51.5	55.9	71.77	12.24	8.307	56.5	63.9	3.96	43.5	16.4	34.143	98	9.8	0.98	3414.3	3785781	1108.801511	11.08801511	341430	3.045
2018	Thakurgaon	63.4	81.6	56.4	55.5	73.03	12.75	8.279	51.4	66.1	2.11	42.7	13.3	17.817	408	40.8	4.08	1781.7	1502546	843.3215468	8.433215468	178170	2.926
2019	Bagerhat	66.1	81.4	60.9	58.2	72.91	12.91	8.458	47	68	6.99	47.8	18.6	39.591	270	27	2.7	3959.1	1388607	350.7380465	3.507380465	395910	2.545
2019	Bandarban	58.4	79	48.7	51.8	71.33	11.71	8.032	69.1	59.1	10.3	35.7	21.7	44.79	311	31.1	3.11	4479	471017	105.1611967	1.051611967	447900	2.022
2019	Barguna	61.5	80.9	54.7	52.5	72.61	12.41	8.082	61.4	62	3.58	37.2	11.6	18.313	327	32.7	3.27	1831.3	907269	495.4234697	4.954234697	183130	2.695
2019	Barisal	65	80.6	61.1	55.8	72.39	13.08	8.296	57.5	63.5	5.27	43.2	19.8	27.845	185	18.5	1.85	2784.5	2251331	808.5225355	8.085225355	278450	2.908
2019	Bhola	61.5	80.9	54.7	52.5	72.61	12.41	8.082	61.4	62	3.58	37.2	11.6	34.035	317	31.7	3.17	3403.5	1793904	527.076245	5.27076245	340350	2.722
2019	Bogra	64	81.6	57	56.4	73.03	13.1	8.339	48.5	67.3	2.49	44.4	14.9	28.987	228	22.8	2.28	2898.7	3661744	1263.236623	12.63236623	289870	3.101
2019	Brahamanbaria	65.2	82.3	54.4	61.8	73.47	11.49	8.694	67.3	59.8	3.08	54.4	16.2	18.812	107	10.7	1.07	1881.2	3180422	1690.634701	16.90634701	188120	3.228
2019	Chandpur	65.2	82.3	54.4	61.8	73.47	11.49	8.694	67.3	59.8	3.08	54.4	16.2	16.453	169	16.9	1.69	1645.3	2482292	1508.716951	15.08716951	164530	3.179
2019	Chittagong	66.7	78	59.9	63.6	70.73	12.38	8.816	55.9	64.2	4.8	57.9	37.3	52.829	295	29.5	2.95	5282.9	8414584	1592.796381	15.92796381	528290	3.202
2019	Chuadanga	65.7	81.7	57.8	59.9	73.13	13.1	8.571	49.2	67	2.8	51	16	11.741	267	26.7	2.67	1174.1	1206709	1027.773614	10.27773614	117410	3.012
2019	Comilla	65.2	82.3	54.4	61.8	73.47	11.49	8.694	67.3	59.8	3.08	54.4	16.2	31.463	94	9.4	0.94	3146.3	6071545	1929.741283	19.29741283	314630	3.285
2019	Cox's Bazar	58.4	79	48.7	51.8	71.33	11.71	8.032	69.1	59.1	10.3	35.7	21.7	24.919	388	38.8	3.88	2491.9	2748993	1103.171476	11.03171476	249190	3.043
2019	Dhaka	72.5	83.7	65.5	69.6	74.39	12.36	9.214	45	69	4.31	69.1	76.4	14.636	0	0	0	1463.6	16321141	11151.36718	111.5136718	146360	4.047
2019	Dinajpur	64.3	81.2	57.6	56.8	72.76	13.05	8.363	49.4	67	1.58	45.1	13.4	34.443	383	38.3	3.83	3444.3	3220568	935.0428244	9.350428244	344430	2.971
2019	Faridpur	63.9	84	53.6	57.9	74.63	12.25	8.44	54.6	64.7	2.56	47.3	11.1	20.529	145	14.5	1.45	2052.9	2011021	979.6000779	9.796000779	205290	2.991
2019	Feni	64	80.9	55.3	58.5	72.59	11.95	8.48	67.7	59.6	8.69	48.4	15.9	9.904	151	15.1	1.51	990.4	1583526	1598.875202	15.98875202	99040	3.204
2019	Gaibandha	64	81.6	57	56.4	73.03	13.1	8.339	48.5	67.3	2.49	44.4	14.9	21.148	301	30.1	3.01	2114.8	2529734	1196.204842	11.96204842	211480	3.078
2019	Gazipur	65.1	79.7	55.2	62.6	71.79	11.24	8.75	50.4	66.5	0.55	56	27.9	18.064	37	3.7	0.37	1806.4	5290261	2928.621014	29.28621014	180640	3.467
2019	Gopalganj	64.4	84.1	52.8	60.1	74.65	12.08	8.585	61.1	62.1	3.29	51.4	11.5	14.687	232	23.2	2.32	1468.7	1149387	782.588003	7.82588003	146870	2.894
2019	Habiganj	58.6	77	47.2	55.2	70.05	11.07	8.261	70.7	58.6	4.53	42.2	10.9	26.366	179	17.9	1.79	2636.6	2343327	888.7684897	8.887684897	263660	2.949
2019	Jamalpur	62.5	80.6	53	57.1	72.41	12.4	8.388	55	64.5	2.97	45.8	14.7	10.124	280	28	2.8	1012.4	2395471	2366.130976	23.66130976	101240	3.374
2019	Jessore	67.3	85.4	59.6	60	75.51	12.82	8.58	49.8	66.8	7.24	51.2	15.8	21.152	181	18.1	1.81	2115.2	2950117	1394.722485	13.94722485	211520	3.144
2019	Jhalokati	65	80.6	61.1	55.8	72.39	13.08	8.296	57.5	63.5	5.27	43.2	19.8	26.069	273	27.3	2.73	2606.9	657895	252.3667958	2.523667958	260690	2.402
2019	Jhenaidah	65.7	81.7	57.8	59.9	73.13	13.1	8.571	49.2	67	2.8	51	16	7.068	290	29	2.9	706.8	1894512	2680.40747	26.8040747	70680	3.428
2019	Joypurhat	64	81.6	57	56.4	73.03	13.1	8.339	48.5	67.3	2.49	44.4	14.9	19.648	228	22.8	2.28	1964.8	948906	482.9529723	4.829529723	196480	2.684
2019	Khagrachhari	60.2	79.6	52.9	51.9	71.72	12.22	8.041	55.4	64.4	6.12	36	26.2	27.492	275	27.5	2.75	2749.2	681860	248.0212425	2.480212425	274920	2.394
2019	Khulna	66.1	81.4	60.9	58.2	72.91	12.91	8.458	47	68	6.99	47.8	18.6	43.944	271	27.1	2.71	4394.4	2239289	509.5778718	5.095778718	439440	2.707
2019	Kishoreganj	60.5	81.3	49.4	55.2	72.87	11.49	8.259	64.6	60.7	5.99	42.2	14.5	26.886	143	14.3	1.43	2688.6	3121198	1160.900841	11.60900841	268860	3.065
2019	Kurigram	61.7	80.9	54	53.8	72.56	12.95	8.166	54.2	64.9	3.96	39.5	13.9	22.45	350	35	3.5	2245	2269311	1010.828953	10.10828953	224500	3.005
2019	Kushtia	65.7	81.7	57.8	59.9	73.13	13.1	8.571	49.2	67	2.8	51	16	16.088	277	27.7	2.77	1608.8	2081474	1293.805321	12.93805321	160880	3.112
2019	Lakshmipur	64	80.9	55.3	58.5	72.59	11.95	8.48	67.7	59.6	8.69	48.4	15.9	14.404	216	21.6	2.16	1440.4	1907764	1324.468203	13.24468203	144040	3.122
2019	Lalmonirhat	61.7	80.9	54	53.8	72.56	12.95	8.166	54.2	64.9	3.96	39.5	13.9	12.474	346	34.6	3.46	1247.4	1353621	1085.15392	10.8515392	124740	3.035
2019	Madaripur	64.4	84.1	52.8	60.1	74.65	12.08	8.585	61.1	62.1	3.29	51.4	11.5	11.257	220	22	2.2	1125.7	1151335	1022.772497	10.22772497	112570	3.01
2019	Magura	67.3	85.4	59.6	60	75.51	12.82	8.58	49.8	66.8	7.24	51.2	15.8	10.391	201	20.1	2.01	1039.1	977130	940.3618516	9.403618516	103910	2.973
2019	Manikganj	63.9	84	53.6	57.9	74.63	12.25	8.44	54.6	64.7	2.56	47.3	11.1	13.837	64	6.4	0.64	1383.7	1460122	1055.23018	10.5523018	138370	3.023
2019	Maulvibazar	64.3	82.3	53.1	60.9	73.52	11.63	8.635	59.5	62.7	4.82	52.8	19.9	27.994	214	21.4	2.14	2799.4	2158899	771.2006144	7.712006144	279940	2.887
2019	Meherpur	65.7	81.7	57.8	59.9	73.13	13.1	8.571	49.2	67	2.8	51	16	7.516	312	31.2	3.12	751.6	693835	923.1439596	9.231439596	75160	2.965
2019	Munshiganj	64.4	84.1	52.8	60.1	74.65	12.08	8.585	61.1	62.1	3.29	51.4	11.5	10.043	27	2.7	0.27	1004.3	1546765	1540.142388	15.40142388	100430	3.188
2019	Mymensingh	60.5	81.3	49.4	55.2	72.87	11.49	8.259	64.6	60.7	5.99	42.2	14.5	43.946	121	12.1	1.21	4394.6	5548265	1262.518773	12.62518773	439460	3.101
2019	Naogaon	65.4	83	57.7	58.5	73.94	12.57	8.479	45.4	68.8	4.96	48.4	19.8	34.356	283	28.3	2.83	3435.6	2712650	789.5709629	7.895709629	343560	2.897
2019	Narail	67.3	85.4	59.6	60	75.51	12.82	8.58	49.8	66.8	7.24	51.2	15.8	9.68	307	30.7	3.07	968	721646	745.5020661	7.455020661	96800	2.872
2019	Narayanganj	65.1	79.7	55.2	62.6	71.79	11.24	8.75	50.4	66.5	0.55	56	27.9	6.844	17	1.7	0.17	684.4	3707032	5416.469901	54.16469901	68440	3.734
2019	Narsingdi	65.1	79.7	55.2	62.6	71.79	11.24	8.75	50.4	66.5	0.55	56	27.9	11.501	52	5.2	0.52	1150.1	2470371	2147.961916	21.47961916	115010	3.332
2019	Natore	62.4	79	53.9	57.2	71.37	12.48	8.39	52.3	65.7	1.31	45.8	13.8	19.002	220	22	2.2	1900.2	1825261	960.5625724	9.605625724	190020	2.983
2019	Nawabganj	65.4	83	57.7	58.5	73.94	12.57	8.479	45.4	68.8	4.96	48.4	19.8	17.025	320	32	3.2	1702.5	1805793	1060.671366	10.60671366	170250	3.026
2019	Netrakona	60.5	81.3	49.4	55.2	72.87	11.49	8.259	64.6	60.7	5.99	42.2	14.5	27.943	159	15.9	1.59	2794.3	2385230	853.6055542	8.536055542	279430	2.931
2019	Nilphamari	64.3	81.2	57.6	56.8	72.76	13.05	8.363	49.4	67	1.58	45.1	13.4	15.466	361	36.1	3.61	1546.6	2031837	1313.744342	13.13744342	154660	3.119
2019	Noakhali	64	80.9	55.3	58.5	72.59	11.95	8.48	67.7	59.6	8.69	48.4	15.9	36.859	190	19	1.9	3685.9	3546491	962.1777585	9.621777585	368590	2.983
2019	Pabna	62.4	79	53.9	57.2	71.37	12.48	8.39	52.3	65.7	1.31	45.8	13.8	23.761	161	16.1	1.61	2376.1	2778556	1169.37671	11.6937671	237610	3.068
2019	Panchagarh	64.3	81.2	57.6	56.8	72.76	13.05	8.363	49.4	67	1.58	45.1	13.4	14.046	444	44.4	4.44	1404.6	1101775	784.4048128	7.844048128	140460	2.895
2019	Patuakhali	61.5	80.9	54.7	52.5	72.61	12.41	8.082	61.4	62	3.58	37.2	11.6	12.778	319	31.9	3.19	1277.8	1562535	1222.832212	12.22832212	127780	3.087
2019	Pirojpur	65	80.6	61.1	55.8	72.39	13.08	8.296	57.5	63.5	5.27	43.2	19.8	32.213	304	30.4	3.04	3221.3	1086309	337.226896	3.37226896	322130	2.528
2019	Rajbari	63.9	84	53.6	57.9	74.63	12.25	8.44	54.6	64.7	2.56	47.3	11.1	10.923	136	13.6	1.36	1092.3	1108932	1015.226586	10.15226586	109230	3.007
2019	Rajshahi	65.4	83	57.7	58.5	73.94	12.57	8.479	45.4	68.8	4.96	48.4	19.8	24.254	258	25.8	2.58	2425.4	2803769	1156.002721	11.56002721	242540	3.063
2019	Rangamati	60.2	79.6	52.9	51.9	71.72	12.22	8.041	55.4	64.4	6.12	36	26.2	61.161	314	31.4	3.14	6116.1	665382	108.7918772	1.087918772	611610	2.037
2019	Rangpur	61.7	80.9	54	53.8	72.56	12.95	8.166	54.2	64.9	3.96	39.5	13.9	24.006	309	30.9	3.09	2400.6	3110276	1295.624427	12.95624427	240060	3.112
2019	Satkhira	66.1	81.4	60.9	58.2	72.91	12.91	8.458	47	68	6.99	47.8	18.6	11.741	238	23.8	2.38	1174.1	2037342	1735.237203	17.35237203	117410	3.239
2019	Shariatpur	64.4	84.1	52.8	60.1	74.65	12.08	8.585	61.1	62.1	3.29	51.4	11.5	38.173	343	34.3	3.43	3817.3	1192598	312.4192492	3.124192492	381730	2.495
2019	Sherpur	62.5	80.6	53	57.1	72.41	12.4	8.388	55	64.5	2.97	45.8	14.7	13.647	203	20.3	2.03	1364.7	1389889	1018.457536	10.18457536	136470	3.008
2019	Sirajganj	62.4	79	53.9	57.2	71.37	12.48	8.39	52.3	65.7	1.31	45.8	13.8	24.021	142	14.2	1.42	2402.1	3386230	1409.695683	14.09695683	240210	3.149
2019	Sunamganj	58.6	77	47.2	55.2	70.05	11.07	8.261	70.7	58.6	4.53	42.2	10.9	37.472	346	34.6	3.46	3747.2	2842539	758.576804	7.58576804	374720	2.88
2019	Sylhet	64.3	82.3	53.1	60.9	73.52	11.63	8.635	59.5	62.7	4.82	52.8	19.9	34.521	248	24.8	2.48	3452.1	4305712	1247.273254	12.47273254	345210	3.096
2019	Tangail	62.5	80.6	53	57.1	72.41	12.4	8.388	55	64.5	2.97	45.8	14.7	34.143	98	9.8	0.98	3414.3	3793150	1110.959787	11.10959787	341430	3.046
2019	Thakurgaon	64.3	81.2	57.6	56.8	72.76	13.05	8.363	49.4	67	1.58	45.1	13.4	17.817	408	40.8	4.08	1781.7	1511193	848.1747769	8.481747769	178170	2.928
2020	Bagerhat	67.2	80.1	64.7	58.6	72.07	13.12	8.486	43.5	69.5	7.06	50.8	17.5	39.591	270	27	2.7	3959.1	1372109	346.5709378	3.465709378	395910	2.54
2020	Bandarban	59.2	77.7	51.3	52.2	70.51	11.9	8.059	67.7	59.6	8.2	36.9	18	44.79	311	31.1	3.11	4479	479881	107.1402099	1.071402099	447900	2.03
2020	Barguna	62.5	79.7	57.9	52.9	71.77	12.62	8.109	59.7	62.6	2.39	38.5	10.3	18.313	327	32.7	3.27	1831.3	904681	494.0102659	4.940102659	183130	2.694
2020	Barisal	66.1	79.3	64.9	56.2	71.56	13.3	8.324	57.7	63.4	4.64	43	15.2	27.845	185	18.5	1.85	2784.5	2232584	801.7899084	8.017899084	278450	2.904
2020	Bhola	62.5	79.7	57.9	52.9	71.77	12.62	8.109	59.7	62.6	2.39	38.5	10.3	34.035	317	31.7	3.17	3403.5	1787427	525.1732041	5.251732041	340350	2.72
2020	Bogra	65	80.3	60.2	56.8	72.19	13.32	8.367	47	68	1.66	46.2	13.8	28.987	228	22.8	2.28	2898.7	3676969	1268.488978	12.68488978	289870	3.103
2020	Brahamanbaria	66.3	81	57.8	62.2	72.62	11.68	8.723	65.5	60.4	2.05	56.6	16.4	18.812	107	10.7	1.07	1881.2	3208714	1705.674038	17.05674038	188120	3.232
2020	Chandpur	66.3	81	57.8	62.2	72.62	11.68	8.723	65.5	60.4	2.05	56.6	16.4	16.453	169	16.9	1.69	1645.3	2478782	1506.583602	15.06583602	164530	3.178
2020	Chittagong	67.9	76.8	63.7	64.1	69.91	12.59	8.845	54.8	64.6	3.9	59.4	33.8	52.829	295	29.5	2.95	5282.9	8481021	1605.372239	16.05372239	528290	3.206
2020	Chuadanga	66.7	80.4	61.1	60.3	72.29	13.32	8.6	48.1	67.5	1.71	52.9	15.3	11.741	267	26.7	2.67	1174.1	1210518	1031.017801	10.31017801	117410	3.013
2020	Comilla	66.3	81	57.8	62.2	72.62	11.68	8.723	65.5	60.4	2.05	56.6	16.4	31.463	94	9.4	0.94	3146.3	6136305	1950.32419	19.5032419	314630	3.29
2020	Cox's Bazar	59.2	77.7	51.3	52.2	70.51	11.9	8.059	67.7	59.6	8.2	36.9	18	24.919	388	38.8	3.88	2491.9	2796722	1122.325133	11.22325133	249190	3.05
2020	Dhaka	73.9	82.4	70.1	70.1	73.53	12.57	9.245	44.1	69.4	3.66	70.4	75.4	14.636	0	0	0	1463.6	16896926	11544.77043	115.4477043	146360	4.062
2020	Dinajpur	65.3	79.9	60.9	57.2	71.92	13.27	8.391	47.4	67.8	1.06	47.5	13.5	34.443	383	38.3	3.83	3444.3	3233775	938.8772755	9.388772755	344430	2.973
2020	Faridpur	64.9	82.7	56.6	58.4	73.77	12.46	8.469	53.2	65.3	1.96	49.7	10.8	20.529	145	14.5	1.45	2052.9	2014199	981.1481319	9.811481319	205290	2.992
2020	Feni	65.1	79.6	58.6	59	71.75	12.15	8.508	65.9	60.2	5.8	50.1	16	9.904	151	15.1	1.51	990.4	1594666	1610.123183	16.10123183	99040	3.207
2020	Gaibandha	65	80.3	60.2	56.8	72.19	13.32	8.367	47	68	1.66	46.2	13.8	21.148	301	30.1	3.01	2114.8	2536250	1199.285984	11.99285984	211480	3.079
2020	Gazipur	66.2	78.4	58.8	63	70.97	11.43	8.779	49.2	67	0.37	57.3	26.2	18.064	37	3.7	0.37	1806.4	5564960	3080.690877	30.80690877	180640	3.489
2020	Gopalganj	65.4	82.8	55.8	60.6	73.79	12.28	8.614	60.3	62.4	2.2	53.7	13.4	14.687	232	23.2	2.32	1468.7	1141190	777.0068768	7.770068768	146870	2.89
2020	Habiganj	59.4	75.8	49.8	55.6	69.25	11.25	8.289	68.2	59.4	3.02	44.7	11	26.366	179	17.9	1.79	2636.6	2364564	896.8231814	8.968231814	263660	2.953
2020	Jamalpur	63.5	79.3	55.9	57.6	71.57	12.6	8.416	53.5	65.1	1.98	48.1	13.1	10.124	280	28	2.8	1012.4	2396729	2367.373568	23.67373568	101240	3.374
2020	Jessore	68.5	84.1	63.2	60.5	74.64	13.03	8.609	48.1	67.5	7.53	54	13.4	21.152	181	18.1	1.81	2115.2	2958913	1398.880957	13.98880957	211520	3.146
2020	Jhalokati	66.1	79.3	64.9	56.2	71.56	13.3	8.324	57.7	63.4	4.64	43	15.2	26.069	273	27.3	2.73	2606.9	651918	250.0740343	2.500740343	260690	2.398
2020	Jhenaidah	66.7	80.4	61.1	60.3	72.29	13.32	8.6	48.1	67.5	1.71	52.9	15.3	7.068	290	29	2.9	706.8	1900708	2689.173741	26.89173741	70680	3.43
2020	Joypurhat	65	80.3	60.2	56.8	72.19	13.32	8.367	47	68	1.66	46.2	13.8	19.648	228	22.8	2.28	1964.8	948719	482.8577972	4.828577972	196480	2.684
2020	Khagrachhari	61.2	78.3	55.9	52.3	70.89	12.42	8.068	53.3	65.2	5.9	36.6	27	27.492	275	27.5	2.75	2749.2	687384	250.0305543	2.500305543	274920	2.398
2020	Khulna	67.2	80.1	64.7	58.6	72.07	13.12	8.486	43.5	69.5	7.06	50.8	17.5	43.944	271	27.1	2.71	4394.4	2220667	505.3402057	5.053402057	439440	2.704
2020	Kishoreganj	61.5	80	52.2	55.6	72.03	11.68	8.287	61	61.9	4.52	44.7	15	26.886	143	14.3	1.43	2688.6	3132521	1165.112326	11.65112326	268860	3.066
2020	Kurigram	62.6	79.6	56.9	54.2	71.73	13.17	8.193	52.8	65.4	3.66	41.1	13.1	22.45	350	35	3.5	2245	2283779	1017.273497	10.17273497	224500	3.007
2020	Kushtia	66.7	80.4	61.1	60.3	72.29	13.32	8.6	48.1	67.5	1.71	52.9	15.3	16.088	277	27.7	2.77	1608.8	2088372	1298.092989	12.98092989	160880	3.113
2020	Lakshmipur	65.1	79.6	58.6	59	71.75	12.15	8.508	65.9	60.2	5.8	50.1	16	14.404	216	21.6	2.16	1440.4	1921508	1334.009997	13.34009997	144040	3.125
2020	Lalmonirhat	62.6	79.6	56.9	54.2	71.73	13.17	8.193	52.8	65.4	3.66	41.1	13.1	12.474	346	34.6	3.46	1247.4	1359251	1089.667308	10.89667308	124740	3.037
2020	Madaripur	65.4	82.8	55.8	60.6	73.79	12.28	8.614	60.3	62.4	2.2	53.7	13.4	11.257	220	22	2.2	1125.7	1144012	1016.267212	10.16267212	112570	3.007
2020	Magura	68.5	84.1	63.2	60.5	74.64	13.03	8.609	48.1	67.5	7.53	54	13.4	10.391	201	20.1	2.01	1039.1	979700	942.8351458	9.428351458	103910	2.974
2020	Manikganj	64.9	82.7	56.6	58.4	73.77	12.46	8.469	53.2	65.3	1.96	49.7	10.8	13.837	64	6.4	0.64	1383.7	1461943	1056.546217	10.56546217	138370	3.024
2020	Maulvibazar	65.4	81	56.2	61.3	72.68	11.82	8.664	57.4	63.5	3.87	55.1	19.1	27.994	214	21.4	2.14	2799.4	2179448	778.541116	7.78541116	279940	2.891
2020	Meherpur	66.7	80.4	61.1	60.3	72.29	13.32	8.6	48.1	67.5	1.71	52.9	15.3	7.516	312	31.2	3.12	751.6	695220	924.9866951	9.249866951	75160	2.966
2020	Munshiganj	65.4	82.8	55.8	60.6	73.79	12.28	8.614	60.3	62.4	2.2	53.7	13.4	10.043	27	2.7	0.27	1004.3	1552185	1545.539182	15.45539182	100430	3.189
2020	Mymensingh	61.5	80	52.2	55.6	72.03	11.68	8.287	61	61.9	4.52	44.7	15	43.946	121	12.1	1.21	4394.6	5577542	1269.180813	12.69180813	439460	3.104
2020	Naogaon	66.5	81.7	61.2	58.9	73.09	12.78	8.508	42.9	69.9	3.82	51.5	20.3	34.356	283	28.3	2.83	3435.6	2713405	789.7907207	7.897907207	343560	2.898
2020	Narail	68.5	84.1	63.2	60.5	74.64	13.03	8.609	48.1	67.5	7.53	54	13.4	9.68	307	30.7	3.07	968	718139	741.8791322	7.418791322	96800	2.87
2020	Narayanganj	66.2	78.4	58.8	63	70.97	11.43	8.779	49.2	67	0.37	57.3	26.2	6.844	17	1.7	0.17	684.4	3793928	5543.436587	55.43436587	68440	3.744
2020	Narsingdi	66.2	78.4	58.8	63	70.97	11.43	8.779	49.2	67	0.37	57.3	26.2	11.501	52	5.2	0.52	1150.1	2489701	2164.769151	21.64769151	115010	3.335
2020	Natore	63.4	77.8	56.9	57.6	70.55	12.69	8.418	51.5	66	0.88	47.8	12.3	19.002	220	22	2.2	1900.2	1831167	963.6706662	9.636706662	190020	2.984
2020	Nawabganj	66.5	81.7	61.2	58.9	73.09	12.78	8.508	42.9	69.9	3.82	51.5	20.3	17.025	320	32	3.2	1702.5	1817031	1067.272247	10.67272247	170250	3.028
2020	Netrakona	61.5	80	52.2	55.6	72.03	11.68	8.287	61	61.9	4.52	44.7	15	27.943	159	15.9	1.59	2794.3	2393113	856.4266543	8.564266543	279430	2.933
2020	Nilphamari	65.3	79.9	60.9	57.2	71.92	13.27	8.391	47.4	67.8	1.06	47.5	13.5	15.466	361	36.1	3.61	1546.6	2047420	1323.819992	13.23819992	154660	3.122
2020	Noakhali	65.1	79.6	58.6	59	71.75	12.15	8.508	65.9	60.2	5.8	50.1	16	36.859	190	19	1.9	3685.9	3587128	973.2027456	9.732027456	368590	2.988
2020	Pabna	63.4	77.8	56.9	57.6	70.55	12.69	8.418	51.5	66	0.88	47.8	12.3	23.761	161	16.1	1.61	2376.1	2797795	1177.473591	11.77473591	237610	3.071
2020	Panchagarh	65.3	79.9	60.9	57.2	71.92	13.27	8.391	47.4	67.8	1.06	47.5	13.5	14.046	444	44.4	4.44	1404.6	1110999	790.9718069	7.909718069	140460	2.898
2020	Patuakhali	62.5	79.7	57.9	52.9	71.77	12.62	8.109	59.7	62.6	2.39	38.5	10.3	12.778	319	31.9	3.19	1277.8	1558469	1219.65018	12.1965018	127780	3.086
2020	Pirojpur	66.1	79.3	64.9	56.2	71.56	13.3	8.324	57.7	63.4	4.64	43	15.2	32.213	304	30.4	3.04	3221.3	1077872	334.6077671	3.346077671	322130	2.525
2020	Rajbari	64.9	82.7	56.6	58.4	73.77	12.46	8.469	53.2	65.3	1.96	49.7	10.8	10.923	136	13.6	1.36	1092.3	1110966	1017.088712	10.17088712	109230	3.007
2020	Rajshahi	66.5	81.7	61.2	58.9	73.09	12.78	8.508	42.9	69.9	3.82	51.5	20.3	24.254	258	25.8	2.58	2425.4	2816416	1161.217119	11.61217119	242540	3.065
2020	Rangamati	61.2	78.3	55.9	52.3	70.89	12.42	8.068	53.3	65.2	5.9	36.6	27	61.161	314	31.4	3.14	6116.1	671250	109.7513121	1.097513121	611610	2.04
2020	Rangpur	62.6	79.6	56.9	54.2	71.73	13.17	8.193	52.8	65.4	3.66	41.1	13.1	24.006	309	30.9	3.09	2400.6	3124089	1301.378405	13.01378405	240060	3.114
2020	Satkhira	67.2	80.1	64.7	58.6	72.07	13.12	8.486	43.5	69.5	7.06	50.8	17.5	11.741	238	23.8	2.38	1174.1	2033790	1732.211907	17.32211907	117410	3.239
2020	Shariatpur	65.4	82.8	55.8	60.6	73.79	12.28	8.614	60.3	62.4	2.2	53.7	13.4	38.173	343	34.3	3.43	3817.3	1191621	312.1633091	3.121633091	381730	2.494
2020	Sherpur	63.5	79.3	55.9	57.6	71.57	12.6	8.416	53.5	65.1	1.98	48.1	13.1	13.647	203	20.3	2.03	1364.7	1387052	1016.378691	10.16378691	136470	3.007
2020	Sirajganj	63.4	77.8	56.9	57.6	70.55	12.69	8.418	51.5	66	0.88	47.8	12.3	24.021	142	14.2	1.42	2402.1	3406557	1418.157862	14.18157862	240210	3.152
2020	Sunamganj	59.4	75.8	49.8	55.6	69.25	11.25	8.289	68.2	59.4	3.02	44.7	11	37.472	346	34.6	3.46	3747.2	2877712	767.9632792	7.679632792	374720	2.885
2020	Sylhet	65.4	81	56.2	61.3	72.68	11.82	8.664	57.4	63.5	3.87	55.1	19.1	34.521	248	24.8	2.48	3452.1	4406462	1276.458388	12.76458388	345210	3.106
2020	Tangail	63.5	79.3	55.9	57.6	71.57	12.6	8.416	53.5	65.1	1.98	48.1	13.1	34.143	98	9.8	0.98	3414.3	3798608	1112.558357	11.12558357	341430	3.046
2020	Thakurgaon	65.3	79.9	60.9	57.2	71.92	13.27	8.391	47.4	67.8	1.06	47.5	13.5	17.817	408	40.8	4.08	1781.7	1519086	852.6048156	8.526048156	178170	2.931
2021	Bagerhat	67.8	80.7	64.7	59.7	72.49	13.12	8.554	40.1	70.9	7.13	53.8	16.4	39.591	270	27	2.7	3959.1	1355286	342.3217398	3.423217398	395910	2.534
2021	Bandarban	59.8	78.3	51.3	53.2	70.91	11.9	8.124	66.3	60	6.14	38	14.3	44.79	311	31.1	3.11	4479	488670	109.1024782	1.091024782	447900	2.038
2021	Barguna	63	80.3	57.9	53.9	72.19	12.62	8.174	58.1	63.2	1.2	39.9	8.96	18.313	327	32.7	3.27	1831.3	901691	492.377546	4.92377546	183130	2.692
2021	Barisal	66.7	80	64.9	57.2	71.97	13.3	8.391	58	63.3	4.01	42.8	10.7	27.845	185	18.5	1.85	2784.5	2213136	794.8055306	7.948055306	278450	2.9
2021	Bhola	63	80.3	57.9	53.9	72.19	12.62	8.174	58.1	63.2	1.2	39.9	8.96	34.035	317	31.7	3.17	3403.5	1780172	523.0415748	5.230415748	340350	2.719
2021	Bogra	65.6	80.9	60.2	57.8	72.6	13.32	8.434	45.4	68.7	0.84	48.1	12.7	28.987	228	22.8	2.28	2898.7	3690520	1273.163832	12.73163832	289870	3.105
2021	Brahamanbaria	66.8	81.6	57.8	63.3	73.04	11.68	8.793	63.7	61	1.03	58.8	16.5	18.812	107	10.7	1.07	1881.2	3235674	1720.005316	17.20005316	188120	3.236
2021	Chandpur	66.8	81.6	57.8	63.3	73.04	11.68	8.793	63.7	61	1.03	58.8	16.5	16.453	169	16.9	1.69	1645.3	2474180	1503.786543	15.03786543	164530	3.177
2021	Chittagong	68.5	77.4	63.7	65.1	70.32	12.59	8.917	53.6	65.1	2.5	60.8	30.3	52.829	295	29.5	2.95	5282.9	8544994	1617.481686	16.17481686	528290	3.209
2021	Chuadanga	67.3	81.1	61.1	61.4	72.7	13.32	8.669	47	67.9	1.4	54.9	14.7	11.741	267	26.7	2.67	1174.1	1213739	1033.761179	10.33761179	117410	3.014
2021	Comilla	66.8	81.6	57.8	63.3	73.04	11.68	8.793	63.7	61	1.03	58.8	16.5	31.463	94	9.4	0.94	3146.3	6200002	1970.56924	19.7056924	314630	3.295
2021	Cox's Bazar	59.8	78.3	51.3	53.2	70.91	11.9	8.124	66.3	60	6.14	38	14.3	24.919	388	38.8	3.88	2491.9	2843801	1141.217946	11.41217946	249190	3.057
2021	Dhaka	74.5	83	70.1	71.2	73.95	12.57	9.319	43.2	69.8	3	71.8	74.4	14.636	0	0	0	1463.6	17493573	11952.42758	119.5242758	146360	4.077
2021	Dinajpur	65.8	80.5	60.9	58.2	72.33	13.27	8.459	45.3	68.7	0.53	49.8	13.5	34.443	383	38.3	3.83	3444.3	3245431	942.2614174	9.422614174	344430	2.974
2021	Faridpur	65.4	83.4	56.6	59.4	74.19	12.46	8.537	51.7	65.9	1.56	52.1	10.6	20.529	145	14.5	1.45	2052.9	2016579	982.3074675	9.823074675	205290	2.992
2021	Feni	65.6	80.3	58.6	60	72.17	12.15	8.577	64.1	60.8	2.9	51.8	16.1	9.904	151	15.1	1.51	990.4	1605145	1620.703756	16.20703756	99040	3.21
2021	Gaibandha	65.6	80.9	60.2	57.8	72.6	13.32	8.434	45.4	68.7	0.84	48.1	12.7	21.148	301	30.1	3.01	2114.8	2541567	1201.80017	12.0180017	211480	3.08
2021	Gazipur	66.8	79	58.8	64.1	71.38	11.43	8.85	48	67.5	0.19	58.7	24.4	18.064	37	3.7	0.37	1806.4	5852744	3240.004429	32.40004429	180640	3.511
2021	Gopalganj	65.9	83.4	55.8	61.6	74.21	12.28	8.683	59.5	62.7	1.1	56	15.2	14.687	232	23.2	2.32	1468.7	1132549	771.1234425	7.711234425	146870	2.887
2021	Habiganj	60	76.4	49.8	56.7	69.64	11.25	8.355	65.7	60.2	1.52	47.1	11	26.366	179	17.9	1.79	2636.6	2384801	904.4985967	9.044985967	263660	2.956
2021	Jamalpur	64	80	55.9	58.6	71.98	12.6	8.484	52	65.7	1	50.4	11.5	10.124	280	28	2.8	1012.4	2396876	2367.518767	23.67518767	101240	3.374
2021	Jessore	69.1	84.7	63.2	61.5	75.07	13.03	8.678	46.4	68.2	7.81	56.8	11.1	21.152	181	18.1	1.81	2115.2	2966283	1402.365261	14.02365261	211520	3.147
2021	Jhalokati	66.7	80	64.9	57.2	71.97	13.3	8.391	58	63.3	4.01	42.8	10.7	26.069	273	27.3	2.73	2606.9	645732	247.7011009	2.477011009	260690	2.394
2021	Jhenaidah	67.3	81.1	61.1	61.4	72.7	13.32	8.669	47	67.9	1.4	54.9	14.7	7.068	290	29	2.9	706.8	1905978	2696.629881	26.96629881	70680	3.431
2021	Joypurhat	65.6	80.9	60.2	57.8	72.6	13.32	8.434	45.4	68.7	0.84	48.1	12.7	19.648	228	22.8	2.28	1964.8	948096	482.5407166	4.825407166	196480	2.684
2021	Khagrachhari	61.7	78.9	55.9	53.3	71.3	12.42	8.133	51.2	66	3.78	37.2	27.8	27.492	275	27.5	2.75	2749.2	692650	251.9460207	2.519460207	274920	2.401
2021	Khulna	67.8	80.7	64.7	59.7	72.49	13.12	8.554	40.1	70.9	7.13	53.8	16.4	43.944	271	27.1	2.71	4394.4	2201513	500.9814764	5.009814764	439440	2.7
2021	Kishoreganj	62	80.7	52.2	56.6	72.44	11.68	8.354	57.4	63.1	3.06	47.2	15.6	26.886	143	14.3	1.43	2688.6	3142412	1168.791192	11.68791192	268860	3.068
2021	Kurigram	63.2	80.2	56.9	55.2	72.14	13.17	8.259	51.4	66	3.37	42.7	12.4	22.45	350	35	3.5	2245	2297221	1023.261024	10.23261024	224500	3.01
2021	Kushtia	67.3	81.1	61.1	61.4	72.7	13.32	8.669	47	67.9	1.4	54.9	14.7	16.088	277	27.7	2.77	1608.8	2094312	1301.785182	13.01785182	160880	3.115
2021	Lakshmipur	65.6	80.3	58.6	60	72.17	12.15	8.577	64.1	60.8	2.9	51.8	16.1	14.404	216	21.6	2.16	1440.4	1934447	1342.992919	13.42992919	144040	3.128
2021	Lalmonirhat	63.2	80.2	56.9	55.2	72.14	13.17	8.259	51.4	66	3.37	42.7	12.4	12.474	346	34.6	3.46	1247.4	1364227	1093.656405	10.93656405	124740	3.039
2021	Madaripur	65.9	83.4	55.8	61.6	74.21	12.28	8.683	59.5	62.7	1.1	56	15.2	11.257	220	22	2.2	1125.7	1136206	1009.33286	10.0933286	112570	3.004
2021	Magura	69.1	84.7	63.2	61.5	75.07	13.03	8.678	46.4	68.2	7.81	56.8	11.1	10.391	201	20.1	2.01	1039.1	981799	944.8551631	9.448551631	103910	2.975
2021	Manikganj	65.4	83.4	56.6	59.4	74.19	12.46	8.537	51.7	65.9	1.56	52.1	10.6	13.837	64	6.4	0.64	1383.7	1463174	1057.43586	10.5743586	138370	3.024
2021	Maulvibazar	65.9	81.7	56.2	62.4	73.09	11.82	8.734	55.3	64.3	3.86	57.5	18.3	27.994	214	21.4	2.14	2799.4	2199141	785.5758377	7.855758377	279940	2.895
2021	Meherpur	67.3	81.1	61.1	61.4	72.7	13.32	8.669	47	67.9	1.4	54.9	14.7	7.516	312	31.2	3.12	751.6	696267	926.3797233	9.263797233	75160	2.967
2021	Munshiganj	65.9	83.4	55.8	61.6	74.21	12.28	8.683	59.5	62.7	1.1	56	15.2	10.043	27	2.7	0.27	1004.3	1556928	1550.261874	15.50261874	100430	3.19
2021	Mymensingh	62	80.7	52.2	56.6	72.44	11.68	8.354	57.4	63.1	3.06	47.2	15.6	43.946	121	12.1	1.21	4394.6	5604441	1275.301734	12.75301734	439460	3.106
2021	Naogaon	67.1	82.3	61.2	60	73.51	12.78	8.576	40.3	71	2.67	54.6	20.8	34.356	283	28.3	2.83	3435.6	2712861	789.6323786	7.896323786	343560	2.897
2021	Narail	69.1	84.7	63.2	61.5	75.07	13.03	8.678	46.4	68.2	7.81	56.8	11.1	9.68	307	30.7	3.07	968	714304	737.9173554	7.379173554	96800	2.868
2021	Narayanganj	66.8	79	58.8	64.1	71.38	11.43	8.85	48	67.5	0.19	58.7	24.4	6.844	17	1.7	0.17	684.4	3881059	5670.746639	56.70746639	68440	3.754
2021	Narsingdi	66.8	79	58.8	64.1	71.38	11.43	8.85	48	67.5	0.19	58.7	24.4	11.501	52	5.2	0.52	1150.1	2507930	2180.619077	21.80619077	115010	3.339
2021	Natore	63.9	78.4	56.9	58.6	70.95	12.69	8.486	50.7	66.3	0.44	49.7	10.9	19.002	220	22	2.2	1900.2	1836196	966.3172298	9.663172298	190020	2.985
2021	Nawabganj	67.1	82.3	61.2	60	73.51	12.78	8.576	40.3	71	2.67	54.6	20.8	17.025	320	32	3.2	1702.5	1827417	1073.372687	10.73372687	170250	3.031
2021	Netrakona	62	80.7	52.2	56.6	72.44	11.68	8.354	57.4	63.1	3.06	47.2	15.6	27.943	159	15.9	1.59	2794.3	2399852	858.8383495	8.588383495	279430	2.934
2021	Nilphamari	65.8	80.5	60.9	58.2	72.33	13.27	8.459	45.3	68.7	0.53	49.8	13.5	15.466	361	36.1	3.61	1546.6	2062163	1333.352515	13.33352515	154660	3.125
2021	Noakhali	65.6	80.3	58.6	60	72.17	12.15	8.577	64.1	60.8	2.9	51.8	16.1	36.859	190	19	1.9	3685.9	3626619	983.9168181	9.839168181	368590	2.993
2021	Pabna	63.9	78.4	56.9	58.6	70.95	12.69	8.486	50.7	66.3	0.44	49.7	10.9	23.761	161	16.1	1.61	2376.1	2815831	1185.064181	11.85064181	237610	3.074
2021	Panchagarh	65.8	80.5	60.9	58.2	72.33	13.27	8.459	45.3	68.7	0.53	49.8	13.5	14.046	444	44.4	4.44	1404.6	1119723	797.1828279	7.971828279	140460	2.902
2021	Patuakhali	63	80.3	57.9	53.9	72.19	12.62	8.174	58.1	63.2	1.2	39.9	8.96	12.778	319	31.9	3.19	1277.8	1553724	1215.936766	12.15936766	127780	3.085
2021	Pirojpur	66.7	80	64.9	57.2	71.97	13.3	8.391	58	63.3	4.01	42.8	10.7	32.213	304	30.4	3.04	3221.3	1069018	331.8591873	3.318591873	322130	2.521
2021	Rajbari	65.4	83.4	56.6	59.4	74.19	12.46	8.537	51.7	65.9	1.56	52.1	10.6	10.923	136	13.6	1.36	1092.3	1112473	1018.468369	10.18468369	109230	3.008
2021	Rajshahi	67.1	82.3	61.2	60	73.51	12.78	8.576	40.3	71	2.67	54.6	20.8	24.254	258	25.8	2.58	2425.4	2827737	1165.884803	11.65884803	242540	3.067
2021	Rangamati	61.7	78.9	55.9	53.3	71.3	12.42	8.133	51.2	66	3.78	37.2	27.8	61.161	314	31.4	3.14	6116.1	676869	110.6700348	1.106700348	611610	2.044
2021	Rangpur	63.2	80.2	56.9	55.2	72.14	13.17	8.259	51.4	66	3.37	42.7	12.4	24.006	309	30.9	3.09	2400.6	3136452	1306.528368	13.06528368	240060	3.116
2021	Satkhira	67.8	80.7	64.7	59.7	72.49	13.12	8.554	40.1	70.9	7.13	53.8	16.4	11.741	238	23.8	2.38	1174.1	2029296	1728.384294	17.28384294	117410	3.238
2021	Shariatpur	65.9	83.4	55.8	61.6	74.21	12.28	8.683	59.5	62.7	1.1	56	15.2	38.173	343	34.3	3.43	3817.3	1190153	311.7787441	3.117787441	381730	2.494
2021	Sherpur	64	80	55.9	58.6	71.98	12.6	8.484	52	65.7	1	50.4	11.5	13.647	203	20.3	2.03	1364.7	1383560	1013.819887	10.13819887	136470	3.006
2021	Sirajganj	63.9	78.4	56.9	58.6	70.95	12.69	8.486	50.7	66.3	0.44	49.7	10.9	24.021	142	14.2	1.42	2402.1	3425369	1425.989343	14.25989343	240210	3.154
2021	Sunamganj	60	76.4	49.8	56.7	69.64	11.25	8.355	65.7	60.2	1.52	47.1	11	37.472	346	34.6	3.46	3747.2	2911879	777.0812874	7.770812874	374720	2.89
2021	Sylhet	65.9	81.7	56.2	62.4	73.09	11.82	8.734	55.3	64.3	3.86	57.5	18.3	34.521	248	24.8	2.48	3452.1	4507784	1305.809218	13.05809218	345210	3.116
2021	Tangail	64	80	55.9	58.6	71.98	12.6	8.484	52	65.7	1	50.4	11.5	34.143	98	9.8	0.98	3414.3	3802343	1113.652286	11.13652286	341430	3.047
2021	Thakurgaon	65.8	80.5	60.9	58.2	72.33	13.27	8.459	45.3	68.7	0.53	49.8	13.5	17.817	408	40.8	4.08	1781.7	1526249	856.6251333	8.566251333	178170	2.933
